# Supplementary material for: ﻿Review of the European Eumenes Latreille (Hymenoptera, Vespidae) using morphology and DNA barcodes, with an illustrated key to species
Source: Zookeys. 2023 Jan 31;1143:93–163. doi: 10.3897/zookeys.1143.94951 (PMC10208603; doi:10.3897/zookeys.1143.94951)
Supplement: XML Treatment for Eumenes c. coarctatus [file zookeys.1143.94951-treatment1.xml]

<!DOCTYPE tp:taxon-treatment
  PUBLIC "-//TaxonX//DTD Taxonomic Treatment Publishing DTD v0 20100105//EN" "tax-treatment-NSO.dtd">
<tp:taxon-treatment xmlns:tp="http://www.plazi.org/taxpub"><tp:treatment-meta><kwd-group><label>Taxon classification</label><kwd>
                <named-content content-type="kingdom">Animalia</named-content>
              </kwd><kwd>
                <named-content content-type="order">Hymenoptera</named-content>
              </kwd><kwd>
                <named-content content-type="family">Vespidae</named-content>
              </kwd></kwd-group><mixed-citation publication-type="journal"><person-group><name><surname>van Achterberg</surname><given-names>Cornelis</given-names></name><name><surname>Smit</surname><given-names>John T.</given-names></name><name><surname>Ljubomirov</surname><given-names>Toshko</given-names></name></person-group><article-title>﻿Review of the European <italic><tp:taxon-name><tp:taxon-name-part taxon-name-part-type="genus" reg="Eumenes">Eumenes</tp:taxon-name-part></tp:taxon-name></italic> Latreille (<tp:taxon-name><tp:taxon-name-part taxon-name-part-type="order">Hymenoptera</tp:taxon-name-part></tp:taxon-name>, <tp:taxon-name><tp:taxon-name-part taxon-name-part-type="family">Vespidae</tp:taxon-name-part></tp:taxon-name>) using morphology and DNA barcodes, with an illustrated key to species</article-title><source>Zookeys</source><day>31</day><month>01</month><year>2023</year><volume>1143</volume><fpage>93</fpage><lpage>163</lpage><pub-id pub-id-type="doi">10.3897/zookeys.1143.94951</pub-id></mixed-citation></tp:treatment-meta><tp:nomenclature><label>﻿</label><tp:taxon-name>
              <object-id xmlns:xlink="http://www.w3.org/1999/xlink" content-type="arpha" xlink:type="simple">A0B37477-DE72-51A2-B5D6-A3E0B9847D6A</object-id>
              <tp:taxon-name-part taxon-name-part-type="genus" reg="Eumenes">Eumenes</tp:taxon-name-part>
              <tp:taxon-name-part taxon-name-part-type="species" reg="coarctatus">c.</tp:taxon-name-part>
              <tp:taxon-name-part taxon-name-part-type="subspecies" reg="coarctatus">coarctatus</tp:taxon-name-part>
            </tp:taxon-name><tp:taxon-authority>(Linnaeus, 1758)</tp:taxon-authority><xref ref-type="fig" rid="F2">Figs 2a</xref><xref ref-type="fig" rid="F4">, 4–12</xref><xref ref-type="fig" rid="F5">, 13–21</xref><tp:nomenclature-citation-list><tp:nomenclature-citation><tp:taxon-name>
                  <tp:taxon-name-part taxon-name-part-type="genus" reg="Vespa">Vespa</tp:taxon-name-part>
                  <tp:taxon-name-part taxon-name-part-type="species" reg="coarctata">coarctata</tp:taxon-name-part>
                </tp:taxon-name><comment>Linnaeus, 1758: 573.</comment></tp:nomenclature-citation><tp:nomenclature-citation><tp:taxon-name>
                  <tp:taxon-name-part taxon-name-part-type="genus" reg="Eumenes">Eumenes</tp:taxon-name-part>
                  <tp:taxon-name-part taxon-name-part-type="species" reg="coarctatus">coarctatus</tp:taxon-name-part>
                  <tp:taxon-name-part taxon-name-part-type="subspecies" reg="coarctatus">coarctatus</tp:taxon-name-part>
                </tp:taxon-name><comment>; Gusenleitner, 1972: 75, 1999: 569; <xref ref-type="bibr" rid="B23">Day 1979</xref>: 60; <xref ref-type="bibr" rid="B73">Richards 1980</xref>: 21; <xref ref-type="bibr" rid="B85">Vergés Serra 1985</xref>: 145, 149; <xref ref-type="bibr" rid="B18">Castro 1997</xref>: 4; <xref ref-type="bibr" rid="B74">Sanza 1997</xref>: 435, 445; <xref ref-type="bibr" rid="B47">Giordani Soika and Borsato 1995</xref>: 6; <xref ref-type="bibr" rid="B13">Borsato 2006</xref>: 140–141; <xref ref-type="bibr" rid="B19">Castro and Sanza 2009</xref>: 265; <xref ref-type="bibr" rid="B36">Frommer 2013</xref>: 19.</comment></tp:nomenclature-citation><tp:nomenclature-citation><tp:taxon-name>
                  <tp:taxon-name-part taxon-name-part-type="genus" reg="Eumenes">Eumenes</tp:taxon-name-part>
                  <tp:taxon-name-part taxon-name-part-type="species" reg="coarctatus">coarctatus</tp:taxon-name-part>
                </tp:taxon-name><comment>; <xref ref-type="bibr" rid="B82">Tobias and Kurzenko 1978</xref>: 160; <xref ref-type="bibr" rid="B73">Richards 1980</xref>: 20–21; <xref ref-type="bibr" rid="B57">Hensen 1985</xref>: 45; <xref ref-type="bibr" rid="B78">Schmid-Egger and Schmidt 2002</xref>: 18; <xref ref-type="bibr" rid="B3">Archer 2003</xref>: 64, <xref ref-type="bibr" rid="B4">2014</xref>: 32; <xref ref-type="bibr" rid="B80">Smit et al. 2004</xref>: 326–327; <xref ref-type="bibr" rid="B86">Woydak 2006</xref>: 39–40; <xref ref-type="bibr" rid="B76">Schmid-Egger 2010</xref>: 23, <xref ref-type="bibr" rid="B77">2011</xref>: 44; <xref ref-type="bibr" rid="B1">Abenius 2012</xref>: 271; <xref ref-type="bibr" rid="B68">Neumeyer 2014</xref>: 367, <xref ref-type="bibr" rid="B69">2019</xref>: 269; <xref ref-type="bibr" rid="B32">Fateryga et al. 2020</xref>: 95; <xref ref-type="bibr" rid="B6">Baldock et al. 2020</xref>: 43; <xref ref-type="bibr" rid="B16">Cassar et al. 2022</xref>: 206–207.</comment></tp:nomenclature-citation><tp:nomenclature-citation><tp:taxon-name><tp:taxon-name-part taxon-name-part-type="genus" reg="Eumenes">Eumenes</tp:taxon-name-part> (<tp:taxon-name-part taxon-name-part-type="subgenus" reg="Eumenes">Eumenes</tp:taxon-name-part>) <tp:taxon-name-part taxon-name-part-type="species" reg="coarctatus">coarctatus</tp:taxon-name-part></tp:taxon-name><comment>; <xref ref-type="bibr" rid="B29">Fateryga 2017</xref>: 181, <xref ref-type="bibr" rid="B30">2018</xref>: 203–204.</comment></tp:nomenclature-citation><tp:nomenclature-citation><tp:taxon-name><tp:taxon-name-part taxon-name-part-type="genus" reg="Eumenes">Eumenes</tp:taxon-name-part> (<tp:taxon-name-part taxon-name-part-type="subgenus" reg="Eumenes">Eumenes</tp:taxon-name-part>) <tp:taxon-name-part taxon-name-part-type="species" reg="coarctatus">coarctatus</tp:taxon-name-part> <tp:taxon-name-part taxon-name-part-type="subspecies" reg="coarctatus">coarctatus</tp:taxon-name-part></tp:taxon-name><comment>; <xref ref-type="bibr" rid="B84">van der Vecht and Fischer 1972</xref>: 125–126 (literature before 1972); <xref ref-type="bibr" rid="B18">Castro 1997</xref>: 4; <xref ref-type="bibr" rid="B37">Gereys 2006</xref>: 387, <xref ref-type="bibr" rid="B39">2012</xref>: 200, <xref ref-type="bibr" rid="B40">2016</xref>: 127; <xref ref-type="bibr" rid="B21">Dal Pos et al. 2022</xref>: 14.</comment></tp:nomenclature-citation><tp:nomenclature-citation><tp:taxon-name>
                  <tp:taxon-name-part taxon-name-part-type="genus" reg="Eumenes">Eumenes</tp:taxon-name-part>
                  <tp:taxon-name-part taxon-name-part-type="species" reg="pomiformis">pomiformis</tp:taxon-name-part>
                  <tp:taxon-name-part taxon-name-part-type="subspecies" reg="dernaensis">dernaensis</tp:taxon-name-part>
                </tp:taxon-name><comment>Blüthgen, 1938: 494; <xref ref-type="bibr" rid="B29">Fateryga 2017</xref>: 181 (as synonym of <tp:taxon-name><tp:taxon-name-part taxon-name-part-type="genus" reg="Eumenes">E.</tp:taxon-name-part><tp:taxon-name-part taxon-name-part-type="species" reg="coarctatus">coarctatus</tp:taxon-name-part></tp:taxon-name>).</comment></tp:nomenclature-citation><tp:nomenclature-citation><tp:taxon-name>
                  <tp:taxon-name-part taxon-name-part-type="genus" reg="Eumenes">Eumenes</tp:taxon-name-part>
                  <tp:taxon-name-part taxon-name-part-type="species" reg="lunulatus">lunulatus</tp:taxon-name-part>
                  <tp:taxon-name-part taxon-name-part-type="subspecies" reg="dernaensis">dernaensis</tp:taxon-name-part>
                </tp:taxon-name><comment>; <xref ref-type="bibr" rid="B51">Gusenleitner 1972</xref>: 80; <xref ref-type="bibr" rid="B84">van der Vecht and Fischer 1972</xref>: 128.</comment></tp:nomenclature-citation><tp:nomenclature-citation><tp:taxon-name>
                  <tp:taxon-name-part taxon-name-part-type="genus" reg="Eumenes">Eumenes</tp:taxon-name-part>
                  <tp:taxon-name-part taxon-name-part-type="species" reg="coarctatus">coarctatus</tp:taxon-name-part>
                  <tp:taxon-name-part taxon-name-part-type="subspecies" reg="dernansis">dernansis</tp:taxon-name-part>
                </tp:taxon-name><comment>(!); <xref ref-type="bibr" rid="B52">Gusenleitner 1999</xref>: 569.</comment></tp:nomenclature-citation><tp:nomenclature-citation><tp:taxon-name>
                  <tp:taxon-name-part taxon-name-part-type="genus" reg="Eumenes">Eumenes</tp:taxon-name-part>
                  <tp:taxon-name-part taxon-name-part-type="species" reg="coarctatus">coarctatus</tp:taxon-name-part>
                  <tp:taxon-name-part taxon-name-part-type="subspecies" reg="dernaensis">dernaensis</tp:taxon-name-part>
                </tp:taxon-name><comment>; <xref ref-type="bibr" rid="B53">Gusenleitner 2013</xref>: 26.</comment></tp:nomenclature-citation><tp:nomenclature-citation><tp:taxon-name>
                  <tp:taxon-name-part taxon-name-part-type="genus" reg="Eumenes">Eumenes</tp:taxon-name-part>
                  <tp:taxon-name-part taxon-name-part-type="species" reg="pomiformis">pomiformis</tp:taxon-name-part>
                  <tp:taxon-name-part taxon-name-part-type="subspecies" reg="barbatulus">barbatulus</tp:taxon-name-part>
                </tp:taxon-name><comment>Blüthgen, 1943: 303; <xref ref-type="bibr" rid="B51">Gusenleitner 1972</xref>: 75 (as synonym of <tp:taxon-name><tp:taxon-name-part taxon-name-part-type="genus" reg="Eumenes">E.</tp:taxon-name-part><tp:taxon-name-part taxon-name-part-type="species" reg="coarctatus">coarctatus</tp:taxon-name-part></tp:taxon-name>); <xref ref-type="bibr" rid="B84">van der Vecht and Fischer 1972</xref>: 125 (id.); <xref ref-type="bibr" rid="B29">Fateryga 2017</xref>: 181 (id.).</comment></tp:nomenclature-citation><tp:nomenclature-citation><tp:taxon-name>
                  <tp:taxon-name-part taxon-name-part-type="genus" reg="Eumenes">Eumenes</tp:taxon-name-part>
                  <tp:taxon-name-part taxon-name-part-type="species" reg="pedunculata">pedunculata</tp:taxon-name-part>
                  <tp:taxon-name-part taxon-name-part-type="infraspecific-rank">var.</tp:taxon-name-part>
                  <tp:taxon-name-part taxon-name-part-type="variety" reg="punctata">punctata</tp:taxon-name-part>
                </tp:taxon-name><comment>Hellén, 1944: 11; <xref ref-type="bibr" rid="B84">van der Vecht and Fischer 1972</xref>: 125 (as synonym of <tp:taxon-name><tp:taxon-name-part taxon-name-part-type="genus" reg="Eumenes">E.</tp:taxon-name-part><tp:taxon-name-part taxon-name-part-type="species" reg="coarctatus">coarctatus</tp:taxon-name-part></tp:taxon-name>); <xref ref-type="bibr" rid="B40">Gereys 2016</xref>: 127 (id.); <xref ref-type="bibr" rid="B29">Fateryga 2017</xref>: 181 (id.).</comment></tp:nomenclature-citation><tp:nomenclature-citation><tp:taxon-name>
                  <tp:taxon-name-part taxon-name-part-type="genus" reg="Eumenes">Eumenes</tp:taxon-name-part>
                  <tp:taxon-name-part taxon-name-part-type="species" reg="pedunculatus">pedunculatus</tp:taxon-name-part>
                  <tp:taxon-name-part taxon-name-part-type="infraspecific-rank">var.</tp:taxon-name-part>
                  <tp:taxon-name-part taxon-name-part-type="variety" reg="turaniformis">turaniformis</tp:taxon-name-part>
                </tp:taxon-name><comment>Blüthgen, 1959: 13; <xref ref-type="bibr" rid="B29">Fateryga 2017</xref>: 181 (as synonym of <tp:taxon-name><tp:taxon-name-part taxon-name-part-type="genus" reg="Eumenes">E.</tp:taxon-name-part><tp:taxon-name-part taxon-name-part-type="species" reg="coarctatus">coarctatus</tp:taxon-name-part></tp:taxon-name>).</comment></tp:nomenclature-citation><tp:nomenclature-citation><tp:taxon-name>
                  <tp:taxon-name-part taxon-name-part-type="genus" reg="Eumenes">Eumenes</tp:taxon-name-part>
                  <tp:taxon-name-part taxon-name-part-type="species" reg="coarctatus">coarctatus</tp:taxon-name-part>
                  <tp:taxon-name-part taxon-name-part-type="subspecies" reg="turaniformis">turaniformis</tp:taxon-name-part>
                </tp:taxon-name><comment>; <xref ref-type="bibr" rid="B51">Gusenleitner 1972</xref>: 76, <xref ref-type="bibr" rid="B52">1999</xref>: 569.</comment></tp:nomenclature-citation><tp:nomenclature-citation><tp:taxon-name><tp:taxon-name-part taxon-name-part-type="genus" reg="Eumenes">Eumenes</tp:taxon-name-part> (<tp:taxon-name-part taxon-name-part-type="subgenus" reg="Eumenes">Eumenes</tp:taxon-name-part>) <tp:taxon-name-part taxon-name-part-type="species" reg="coarctatus">coarctatus</tp:taxon-name-part> <tp:taxon-name-part taxon-name-part-type="subspecies" reg="turaniformis">turaniformis</tp:taxon-name-part></tp:taxon-name><comment>; <xref ref-type="bibr" rid="B83">van der Vecht 1968</xref>: 78; <xref ref-type="bibr" rid="B84">van der Vecht and Fischer 1972</xref>: 126; <xref ref-type="bibr" rid="B21">Dal Pos et al. 2022</xref>: 14.</comment></tp:nomenclature-citation><tp:nomenclature-citation><tp:taxon-name>
                  <tp:taxon-name-part taxon-name-part-type="genus" reg="Eumenes">Eumenes</tp:taxon-name-part>
                  <tp:taxon-name-part taxon-name-part-type="species" reg="coarctatus">coarctatus</tp:taxon-name-part>
                  <tp:taxon-name-part taxon-name-part-type="subspecies" reg="corsicus">corsicus</tp:taxon-name-part>
                </tp:taxon-name><comment>Gusenleitner, 1972: 77, 1999: 569 (as synonym of <tp:taxon-name><tp:taxon-name-part taxon-name-part-type="genus" reg="Eumenes">E.</tp:taxon-name-part><tp:taxon-name-part taxon-name-part-type="species" reg="coarctatus">coarctatus</tp:taxon-name-part></tp:taxon-name>); <xref ref-type="bibr" rid="B13">Borsato 2006</xref>: 141; <xref ref-type="bibr" rid="B40">Gereys 2016</xref>: 127 (id.); <xref ref-type="bibr" rid="B29">Fateryga 2017</xref>: 181 (id.).</comment></tp:nomenclature-citation><tp:nomenclature-citation><tp:taxon-name>
                  <tp:taxon-name-part taxon-name-part-type="genus" reg="Eumenes">Eumenes</tp:taxon-name-part>
                  <tp:taxon-name-part taxon-name-part-type="species" reg="coarctatus">coarctatus</tp:taxon-name-part>
                  <tp:taxon-name-part taxon-name-part-type="subspecies" reg="maroccanus">maroccanus</tp:taxon-name-part>
                </tp:taxon-name><comment>Gusenleitner, 1972: 76–77, 1999: 569, 2013: 26; <xref ref-type="bibr" rid="B18">Castro 1997</xref>: 4 (as synonym of <tp:taxon-name><tp:taxon-name-part taxon-name-part-type="genus" reg="Eumenes">E.</tp:taxon-name-part><tp:taxon-name-part taxon-name-part-type="species" reg="coarctatus">coarctatus</tp:taxon-name-part></tp:taxon-name>); <xref ref-type="bibr" rid="B39">Gereys 2012</xref>: 200 (id.), 2016: 127 (id.); <xref ref-type="bibr" rid="B29">Fateryga 2017</xref>: 181 (id.).</comment></tp:nomenclature-citation><tp:nomenclature-citation><tp:taxon-name><tp:taxon-name-part taxon-name-part-type="genus" reg="Eumenes">Eumenes</tp:taxon-name-part> (<tp:taxon-name-part taxon-name-part-type="subgenus" reg="Eumenes">Eumenes</tp:taxon-name-part>) <tp:taxon-name-part taxon-name-part-type="species" reg="coarctatus">coarctatus</tp:taxon-name-part> <tp:taxon-name-part taxon-name-part-type="subspecies" reg="maroccanus">maroccanus</tp:taxon-name-part></tp:taxon-name><comment>; <xref ref-type="bibr" rid="B47">Giordani Soika and Borsato 1995</xref>: 6; <xref ref-type="bibr" rid="B14">Borsato and Turrisi 2004</xref>: 143; <xref ref-type="bibr" rid="B21">Dal Pos et al. 2022</xref>: 14.</comment></tp:nomenclature-citation><tp:nomenclature-citation><tp:taxon-name>
                  <tp:taxon-name-part taxon-name-part-type="genus" reg="Eumenes">Eumenes</tp:taxon-name-part>
                  <tp:taxon-name-part taxon-name-part-type="species" reg="coarctatus">coarctatus</tp:taxon-name-part>
                  <tp:taxon-name-part taxon-name-part-type="subspecies" reg="nugaricus">nugaricus</tp:taxon-name-part>
                </tp:taxon-name><comment>Giordani Soika, 1986: 123; <xref ref-type="bibr" rid="B52">Gusenleitner 1999</xref>: 570; <xref ref-type="bibr" rid="B13">Borsato 2006</xref>: 141; <xref ref-type="bibr" rid="B29">Fateryga 2017</xref>: 181 (as synonym of <tp:taxon-name><tp:taxon-name-part taxon-name-part-type="genus" reg="Eumenes">E.</tp:taxon-name-part><tp:taxon-name-part taxon-name-part-type="species" reg="coarctatus">coarctatus</tp:taxon-name-part></tp:taxon-name>).</comment></tp:nomenclature-citation><tp:nomenclature-citation><tp:taxon-name><tp:taxon-name-part taxon-name-part-type="genus" reg="Eumenes">Eumenes</tp:taxon-name-part> (<tp:taxon-name-part taxon-name-part-type="subgenus" reg="Eumenes">Eumenes</tp:taxon-name-part>) <tp:taxon-name-part taxon-name-part-type="species" reg="coarctatus">coarctatus</tp:taxon-name-part> <tp:taxon-name-part taxon-name-part-type="subspecies" reg="nuragicus">nuragicus</tp:taxon-name-part></tp:taxon-name><comment>; <xref ref-type="bibr" rid="B21">Dal Pos et al. 2022</xref>: 14.</comment></tp:nomenclature-citation></tp:nomenclature-citation-list></tp:nomenclature><tp:treatment-sec sec-type="notes" id="SECID0EXDAI"><title>Notes.</title><p>The holotype female of <italic><tp:taxon-name><tp:taxon-name-part taxon-name-part-type="genus" reg="Eumenes">E.</tp:taxon-name-part><tp:taxon-name-part taxon-name-part-type="species" reg="coarctatus">coarctatus</tp:taxon-name-part></tp:taxon-name></italic> is heavily damaged (e.g., antenna completely missing) but the metasoma is preserved showing the robust first tergite in lateral view (<ext-link xmlns:xlink="http://www.w3.org/1999/xlink" xlink:href="https://linnean-online.org/16751/" ext-link-type="uri" xlink:type="simple">https://linnean-online.org/16751/</ext-link>) and the second sternite lacks long setae (see <xref ref-type="bibr" rid="B83">van der Vecht 1968</xref>, also for the variation of the shape of the first metasomal tergite). The clypeus is entirely black as was likely the anterior face of the scape and, therefore, belongs to the dark typical form.</p></tp:treatment-sec><tp:treatment-sec sec-type="distribution" id="SECID0EREAI"><title>Distribution.</title><p>The dark typical form is mostly boreo-alpine of distribution and occurs in Scandinavia (up to S Finland and SE Sweden), UK (England and Wales) and mountainous regions in Central Europe (reaching 1550 m altitude in Switzerland). The pale typical form (= f. <tp:taxon-name><tp:taxon-name-part taxon-name-part-type="genus" reg="Eumenes"/><tp:taxon-name-part taxon-name-part-type="species" reg="coarctatus"/><tp:taxon-name-part taxon-name-part-type="form" reg="barbatulus">barbatulus</tp:taxon-name-part></tp:taxon-name> Blüthgen, 1943) occurs in mainly C and SW Europe and is often the most common species. Outside Europe known from N Africa and the East Palaearctic region up to China and Japan. Only breeding species in UK where it is considered a most threatened species and is known as the Heath Potter Wasp (<ext-link xmlns:xlink="http://www.w3.org/1999/xlink" xlink:href="https://naturebftb.co.uk/artwork/heath-tiger-beetle-alex-hyde/pots-of-the-heath-potter-wasp-eumenes-coarctatus/" ext-link-type="uri" xlink:type="simple">https://naturebftb.co.uk/artwork/heath-tiger-beetle-alex-hyde/pots-of-the-heath-potter-wasp-eumenes-coarctatus/</ext-link>).</p></tp:treatment-sec><tp:treatment-sec><!--Section generated to contain objects referenced in tp:taxon-treatment.--><fig id="F2" position="float" orientation="portrait"><object-id xmlns:xlink="http://www.w3.org/1999/xlink" content-type="doi" xlink:type="simple">10.3897/zookeys.1143.94951.figure2</object-id><object-id xmlns:xlink="http://www.w3.org/1999/xlink" content-type="arpha" xlink:type="simple">5F0F6D9C-8A1D-5F3B-AC7F-D29DD48DE4E5</object-id><label>Figure 2.</label><caption><p><bold>2a</bold><italic><tp:taxon-name><tp:taxon-name-part taxon-name-part-type="genus" reg="Eumenes">Eumenes</tp:taxon-name-part><tp:taxon-name-part taxon-name-part-type="species" reg="coarctatus">coarctatus</tp:taxon-name-part><tp:taxon-name-part taxon-name-part-type="subspecies" reg="coarctatus">coarctatus</tp:taxon-name-part></tp:taxon-name></italic> (Linnaeus), female, Netherlands, collecting clay for nest construction <bold>2b</bold> abandoned clay nest. Photographs: J.T. Smit.</p></caption><graphic xmlns:xlink="http://www.w3.org/1999/xlink" xlink:href="zookeys-1143-093_article-94951__-g002.jpg" position="float" orientation="portrait" xlink:type="simple" id="oo_803426.jpg"><uri content-type="original_file" xlink:type="simple">https://binary.pensoft.net/fig/803426</uri></graphic></fig><fig id="F4" position="float" orientation="portrait"><object-id xmlns:xlink="http://www.w3.org/1999/xlink" content-type="doi" xlink:type="simple">10.3897/zookeys.1143.94951.figures4-12</object-id><object-id xmlns:xlink="http://www.w3.org/1999/xlink" content-type="arpha" xlink:type="simple">B66812B3-862E-5014-BD6A-560CC6670F66</object-id><label>Figures 4–12.</label><caption><p><italic><tp:taxon-name><tp:taxon-name-part taxon-name-part-type="genus" reg="Eumenes">Eumenes</tp:taxon-name-part><tp:taxon-name-part taxon-name-part-type="species" reg="coarctatus">coarctatus</tp:taxon-name-part><tp:taxon-name-part taxon-name-part-type="subspecies" reg="coarctatus">coarctatus</tp:taxon-name-part></tp:taxon-name></italic> (Linnaeus), Netherlands (Otterloo), female <bold>4</bold> metasoma lateral <bold>5</bold> first metasomal tergite dorsal <bold>6</bold> first tergite ventral <bold>7</bold> mesosoma dorsal <bold>8</bold> second metasomal tergite latero-dorsal <bold>9</bold> head anterior <bold>10</bold> head and propleuron lateral <bold>11</bold> antenna <bold>12</bold> hind tarsal claw.</p></caption><graphic xmlns:xlink="http://www.w3.org/1999/xlink" xlink:href="zookeys-1143-093_article-94951__-g004.jpg" position="float" orientation="portrait" xlink:type="simple" id="oo_803428.jpg"><uri content-type="original_file" xlink:type="simple">https://binary.pensoft.net/fig/803428</uri></graphic></fig><fig id="F5" position="float" orientation="portrait"><object-id xmlns:xlink="http://www.w3.org/1999/xlink" content-type="doi" xlink:type="simple">10.3897/zookeys.1143.94951.figures13-21</object-id><object-id xmlns:xlink="http://www.w3.org/1999/xlink" content-type="arpha" xlink:type="simple">A3DE9DEA-459E-5CA1-B3EA-8B8ABD7615A7</object-id><label>Figures 13–21.</label><caption><p><italic><tp:taxon-name><tp:taxon-name-part taxon-name-part-type="genus" reg="Eumenes">Eumenes</tp:taxon-name-part><tp:taxon-name-part taxon-name-part-type="species" reg="coarctatus">coarctatus</tp:taxon-name-part><tp:taxon-name-part taxon-name-part-type="subspecies" reg="coarctatus">coarctatus</tp:taxon-name-part></tp:taxon-name></italic> (Linnaeus), Netherlands (Otterloo), male <bold>13</bold> metasoma lateral <bold>14</bold> first metasomal tergite dorsal <bold>15</bold> first tergite ventral <bold>16</bold> mesosoma dorsal <bold>17</bold> second metasomal tergite dorsal <bold>18</bold> head anterior <bold>19</bold> head and propleuron lateral <bold>11</bold> apical half of antenna <bold>12</bold> apical hook of antenna lateral.</p></caption><graphic xmlns:xlink="http://www.w3.org/1999/xlink" xlink:href="zookeys-1143-093_article-94951__-g005.jpg" position="float" orientation="portrait" xlink:type="simple" id="oo_803429.jpg"><uri content-type="original_file" xlink:type="simple">https://binary.pensoft.net/fig/803429</uri></graphic></fig></tp:treatment-sec><ref-list><ref id="B23"><mixed-citation xmlns:xlink="http://www.w3.org/1999/xlink" xlink:type="simple"><person-group><name name-style="western"><surname>Day</surname><given-names>MC</given-names></name></person-group> (<year>1979</year>) <article-title>The species of <tp:taxon-name><tp:taxon-name-part taxon-name-part-type="order">Hymenoptera</tp:taxon-name-part></tp:taxon-name> described by Linnaeus in the genera <italic><tp:taxon-name><tp:taxon-name-part taxon-name-part-type="genus">Sphex</tp:taxon-name-part></tp:taxon-name></italic>, <italic><tp:taxon-name><tp:taxon-name-part taxon-name-part-type="genus">Chrysis</tp:taxon-name-part></tp:taxon-name></italic>, <italic><tp:taxon-name><tp:taxon-name-part taxon-name-part-type="genus">Vespa</tp:taxon-name-part></tp:taxon-name></italic>, <italic><tp:taxon-name><tp:taxon-name-part taxon-name-part-type="genus">Apis</tp:taxon-name-part></tp:taxon-name></italic> and <italic><tp:taxon-name><tp:taxon-name-part taxon-name-part-type="genus">Mutilla</tp:taxon-name-part></tp:taxon-name></italic>. Biological Journal of the Linnean Society.</article-title><source>Linnean Society of London</source><volume>12</volume>(<issue>1</issue>): <fpage>45</fpage>–<lpage>84</lpage>. <ext-link xlink:href="10.1111/j.1095-8312.1979.tb00049.x" ext-link-type="doi" xlink:type="simple">https://doi.org/10.1111/j.1095-8312.1979.tb00049.x</ext-link></mixed-citation></ref><ref id="B73"><mixed-citation xmlns:xlink="http://www.w3.org/1999/xlink" xlink:type="simple"><person-group><name name-style="western"><surname>Richards</surname><given-names>OW</given-names></name></person-group> (<year>1980</year>) <tp:taxon-name><tp:taxon-name-part taxon-name-part-type="superfamily">Scolioidea</tp:taxon-name-part></tp:taxon-name>, <tp:taxon-name><tp:taxon-name-part taxon-name-part-type="superfamily">Vespoidea</tp:taxon-name-part></tp:taxon-name> and <tp:taxon-name><tp:taxon-name-part taxon-name-part-type="superfamily">Sphecoidea</tp:taxon-name-part></tp:taxon-name>. <tp:taxon-name><tp:taxon-name-part taxon-name-part-type="order">Hymenoptera</tp:taxon-name-part></tp:taxon-name>. <tp:taxon-name><tp:taxon-name-part taxon-name-part-type="infraorder">Aculeata</tp:taxon-name-part></tp:taxon-name> 6(3b): 1–118.</mixed-citation></ref><ref id="B85"><mixed-citation xmlns:xlink="http://www.w3.org/1999/xlink" xlink:type="simple"><person-group><name name-style="western"><surname>Vergés Serra</surname><given-names>F</given-names></name></person-group> (<year>1985</year>) <article-title>Estudio monográfico de los <italic><tp:taxon-name><tp:taxon-name-part taxon-name-part-type="genus">Eumenes</tp:taxon-name-part></tp:taxon-name></italic> de España (<tp:taxon-name><tp:taxon-name-part taxon-name-part-type="order">Hymenoptera</tp:taxon-name-part></tp:taxon-name>, <tp:taxon-name><tp:taxon-name-part taxon-name-part-type="family">Eumenidae</tp:taxon-name-part></tp:taxon-name>).</article-title><source>Graellsia</source><volume>41</volume>: <fpage>137</fpage>–<lpage>152</lpage>.</mixed-citation></ref><ref id="B18"><mixed-citation xmlns:xlink="http://www.w3.org/1999/xlink" xlink:type="simple"><person-group><name name-style="western"><surname>Castro</surname><given-names>L</given-names></name></person-group> (<year>1997</year>) <article-title>Familia <tp:taxon-name><tp:taxon-name-part taxon-name-part-type="family">Vespidae</tp:taxon-name-part></tp:taxon-name>: Subfamilia <tp:taxon-name><tp:taxon-name-part taxon-name-part-type="subfamily">Eumeninae</tp:taxon-name-part></tp:taxon-name>.</article-title><source>Catalogus de la entomofauna aragonesa</source><volume>16</volume>: <fpage>3</fpage>–<lpage>8</lpage>.</mixed-citation></ref><ref id="B74"><mixed-citation xmlns:xlink="http://www.w3.org/1999/xlink" xlink:type="simple"><person-group><name name-style="western"><surname>Sanza</surname><given-names>F</given-names></name></person-group> (<year>1997</year>) Revisión de los euménidos de la Península Ibérica (<tp:taxon-name><tp:taxon-name-part taxon-name-part-type="order">Hymenoptera</tp:taxon-name-part></tp:taxon-name>: <tp:taxon-name><tp:taxon-name-part taxon-name-part-type="family">Eumenidae</tp:taxon-name-part></tp:taxon-name>) (tesis doctoral, inédita). Unpublished thesis, Dept de Biología Animal, Ecología, Parasitología, Edafología y Química Agrícola de la Universidad de Salamanca, Salamanca, i–vii + 1–541.</mixed-citation></ref><ref id="B47"><mixed-citation xmlns:xlink="http://www.w3.org/1999/xlink" xlink:type="simple"><person-group><name name-style="western"><surname>Giordani Soika</surname><given-names>A</given-names></name><name name-style="western"><surname>Borsato</surname><given-names>W</given-names></name></person-group> (<year>1995</year>) <article-title><tp:taxon-name><tp:taxon-name-part taxon-name-part-type="order">Hymenoptera</tp:taxon-name-part></tp:taxon-name><tp:taxon-name><tp:taxon-name-part taxon-name-part-type="superfamily">Vespoidea</tp:taxon-name-part></tp:taxon-name>.</article-title><source>In: Minelli A, Ruffo S, La Posta S (Eds) Checklist delle specie della fauna Italiana</source><volume>103</volume>: <fpage>1</fpage>–<lpage>9</lpage>. [Calderini (Bologna)]</mixed-citation></ref><ref id="B13"><mixed-citation xmlns:xlink="http://www.w3.org/1999/xlink" xlink:type="simple"><person-group><name name-style="western"><surname>Borsato</surname><given-names>W</given-names></name></person-group> (<year>2006</year>) <article-title>Contributo alla conoscenza degli <tp:taxon-name><tp:taxon-name-part taxon-name-part-type="family">Eumenidae</tp:taxon-name-part></tp:taxon-name> di Sardegna e note sulla fauna corsa (<tp:taxon-name><tp:taxon-name-part taxon-name-part-type="order">Hymenoptera</tp:taxon-name-part></tp:taxon-name>, <tp:taxon-name><tp:taxon-name-part taxon-name-part-type="superfamily">Vespoidea</tp:taxon-name-part></tp:taxon-name>).</article-title><source>Bollettino del Museo Civico di Storia Naturale di Venezia</source><volume>57</volume>: <fpage>123</fpage>–<lpage>147</lpage>.</mixed-citation></ref><ref id="B19"><mixed-citation xmlns:xlink="http://www.w3.org/1999/xlink" xlink:type="simple"><person-group><name name-style="western"><surname>Castro</surname><given-names>L</given-names></name><name name-style="western"><surname>Sanza</surname><given-names>F</given-names></name></person-group> (<year>2009</year>) <article-title>Aportación al conocimiento de los <tp:taxon-name><tp:taxon-name-part taxon-name-part-type="family">Vespidae</tp:taxon-name-part></tp:taxon-name> (<tp:taxon-name><tp:taxon-name-part taxon-name-part-type="order">Hymenoptera</tp:taxon-name-part></tp:taxon-name>) de Sierra Nevada (España), con algunos comentarios taxonómicos.</article-title><source>Boletin de la SEA</source><volume>45</volume>: <fpage>259</fpage>–<lpage>278</lpage>.</mixed-citation></ref><ref id="B36"><mixed-citation xmlns:xlink="http://www.w3.org/1999/xlink" xlink:type="simple"><person-group><name name-style="western"><surname>Frommer</surname><given-names>U</given-names></name></person-group> (<year>2013</year>) <article-title>Hinweise zur Trennung der solitären Faltenwespen <italic><tp:taxon-name><tp:taxon-name-part taxon-name-part-type="genus">Eumenes</tp:taxon-name-part><tp:taxon-name-part taxon-name-part-type="species">c.</tp:taxon-name-part><tp:taxon-name-part taxon-name-part-type="subspecies">coarctatus</tp:taxon-name-part></tp:taxon-name></italic> (Linnaeus, 1758) und <italic><tp:taxon-name><tp:taxon-name-part taxon-name-part-type="genus">Eumenes</tp:taxon-name-part><tp:taxon-name-part taxon-name-part-type="species">p.</tp:taxon-name-part><tp:taxon-name-part taxon-name-part-type="subspecies">pedunculatus</tp:taxon-name-part></tp:taxon-name></italic> (Panzer, 1799) (<tp:taxon-name><tp:taxon-name-part taxon-name-part-type="order">Hymenoptera</tp:taxon-name-part></tp:taxon-name>, <tp:taxon-name><tp:taxon-name-part taxon-name-part-type="family">Vespidae</tp:taxon-name-part></tp:taxon-name>, <tp:taxon-name><tp:taxon-name-part taxon-name-part-type="subfamily">Eumeninae</tp:taxon-name-part></tp:taxon-name>).</article-title><source>Bembix - Zeitschrift für Hymenopterologie</source><volume>36</volume>: <fpage>18</fpage>–<lpage>21</lpage>.</mixed-citation></ref><ref id="B82"><mixed-citation xmlns:xlink="http://www.w3.org/1999/xlink" xlink:type="simple"><person-group><name name-style="western"><surname>Tobias</surname><given-names>VI</given-names></name><name name-style="western"><surname>Kurzenko</surname><given-names>NV</given-names></name></person-group> (<year>1978</year>) <article-title>Sem. 2. <tp:taxon-name><tp:taxon-name-part taxon-name-part-type="family">Eumenidae</tp:taxon-name-part></tp:taxon-name>, 152–173.</article-title> In: <person-group><name name-style="western"><surname>Medvedev</surname><given-names>G</given-names></name></person-group> (<role>Ed.</role>) <issue-title>Keys to the identification of insects of European USSR.</issue-title><source><tp:taxon-name><tp:taxon-name-part taxon-name-part-type="order">Hymenoptera</tp:taxon-name-part></tp:taxon-name> 3(1)</source>, <fpage>1</fpage>–<lpage>584</lpage>. [In Russian]</mixed-citation></ref><ref id="B57"><mixed-citation xmlns:xlink="http://www.w3.org/1999/xlink" xlink:type="simple"><person-group><name name-style="western"><surname>Hensen</surname><given-names>R</given-names></name></person-group> (<year>1985</year>) <source>De plooivleugelwespen.</source><publisher-name>Jeugdbondsuitgeverij</publisher-name>, <publisher-loc>‘s Graveland</publisher-loc>, <size units="page">60 pp</size>.</mixed-citation></ref><ref id="B78"><mixed-citation xmlns:xlink="http://www.w3.org/1999/xlink" xlink:type="simple"><person-group><name name-style="western"><surname>Schmid-Egger</surname><given-names>C</given-names></name><name name-style="western"><surname>Schmidt</surname><given-names>K</given-names></name></person-group> (<year>2002</year>) <article-title>Kritisches Verzeichnis der deutschen Arten der Faltenwespen (<tp:taxon-name><tp:taxon-name-part taxon-name-part-type="order">Hymenoptera</tp:taxon-name-part></tp:taxon-name>, <tp:taxon-name><tp:taxon-name-part taxon-name-part-type="family">Vespidae</tp:taxon-name-part></tp:taxon-name>).</article-title><source>Bembix</source><volume>16</volume>: <fpage>13</fpage>–<lpage>28</lpage>.</mixed-citation></ref><ref id="B3"><mixed-citation xmlns:xlink="http://www.w3.org/1999/xlink" xlink:type="simple"><person-group><name name-style="western"><surname>Archer</surname><given-names>ME</given-names></name></person-group> (<year>2003</year>) The British Potter and Mason Wasps. A handbook. Vespid Studies: 1–96. [BWARS]</mixed-citation></ref><ref id="B4"><mixed-citation xmlns:xlink="http://www.w3.org/1999/xlink" xlink:type="simple"><person-group><name name-style="western"><surname>Archer</surname><given-names>ME</given-names></name></person-group> (<year>2014</year>) The vespoid wasps (<tp:taxon-name><tp:taxon-name-part taxon-name-part-type="family">Tiphiidae</tp:taxon-name-part></tp:taxon-name>, <tp:taxon-name><tp:taxon-name-part taxon-name-part-type="family">Mutillidae</tp:taxon-name-part></tp:taxon-name>, <tp:taxon-name><tp:taxon-name-part taxon-name-part-type="family">Sapygidae</tp:taxon-name-part></tp:taxon-name>, <tp:taxon-name><tp:taxon-name-part taxon-name-part-type="family">Scoliidae</tp:taxon-name-part></tp:taxon-name> and <tp:taxon-name><tp:taxon-name-part taxon-name-part-type="family">Vespidae</tp:taxon-name-part></tp:taxon-name>) of the British Isles. Handbooks for the identification of British Insects 6(6): [i–vi +] 1–82.</mixed-citation></ref><ref id="B80"><mixed-citation xmlns:xlink="http://www.w3.org/1999/xlink" xlink:type="simple"><person-group><name name-style="western"><surname>Smit</surname><given-names>J</given-names></name><name name-style="western"><surname>Peeters</surname><given-names>TMJ</given-names></name><name name-style="western"><surname>Lefeber</surname><given-names>V</given-names></name></person-group> (<year>2004</year>) <article-title><tp:taxon-name><tp:taxon-name-part taxon-name-part-type="family">Vespidae</tp:taxon-name-part></tp:taxon-name> – plooivleugelwespen, 321–344.</article-title> In: <person-group><name name-style="western"><surname>Peeters</surname><given-names>TMJ</given-names></name><name name-style="western"><surname>van Achterberg</surname><given-names>C</given-names></name><name name-style="western"><surname>Heitmans</surname><given-names>WRB</given-names></name><name name-style="western"><surname>Klein</surname><given-names>WF</given-names></name><name name-style="western"><surname>Lefeber</surname><given-names>V</given-names></name><name name-style="western"><surname>van Loon</surname><given-names>AJ</given-names></name><name name-style="western"><surname>Mabelis</surname><given-names>AA</given-names></name><name name-style="western"><surname>Nieuwenhuijsen</surname><given-names>H</given-names></name><name name-style="western"><surname>Reemer</surname><given-names>M</given-names></name><name name-style="western"><surname>de Rond</surname><given-names>J</given-names></name><name name-style="western"><surname>Smit</surname><given-names>J</given-names></name><name name-style="western"><surname>Velthuis</surname><given-names>HHW</given-names></name></person-group> (<role>Eds</role>) <issue-title>De wespen en mieren van Nederland (Hymenoptera: Aculeata).</issue-title><source>Nederlandse Fauna</source><volume>6</volume>: <fpage>1</fpage>–<lpage>507</lpage>.</mixed-citation></ref><ref id="B86"><mixed-citation xmlns:xlink="http://www.w3.org/1999/xlink" xlink:type="simple"><person-group><name name-style="western"><surname>Woydak</surname><given-names>H-G</given-names></name></person-group> (<year>2006</year>) <article-title><tp:taxon-name><tp:taxon-name-part taxon-name-part-type="order">Hymenoptera</tp:taxon-name-part></tp:taxon-name><tp:taxon-name><tp:taxon-name-part taxon-name-part-type="infraorder">Aculeata</tp:taxon-name-part></tp:taxon-name> Westfalica. Die Faltenwespen von Nordrhein-Westfalen (<tp:taxon-name><tp:taxon-name-part taxon-name-part-type="order">Hymenoptera</tp:taxon-name-part></tp:taxon-name>, <tp:taxon-name><tp:taxon-name-part taxon-name-part-type="superfamily">Vespoidea</tp:taxon-name-part></tp:taxon-name>; <tp:taxon-name><tp:taxon-name-part taxon-name-part-type="family">Vespidae</tp:taxon-name-part></tp:taxon-name> und <tp:taxon-name><tp:taxon-name-part taxon-name-part-type="family">Eumenidae</tp:taxon-name-part></tp:taxon-name>) (Soziale Papier und Lehmwespen).</article-title><source>Abhandlungen aus dem Westfalischen Museum fur Naturkunde</source><volume>68</volume>(<issue>1</issue>): <fpage>1</fpage>–<lpage>133</lpage>.</mixed-citation></ref><ref id="B76"><mixed-citation xmlns:xlink="http://www.w3.org/1999/xlink" xlink:type="simple"><person-group><name name-style="western"><surname>Schmid-Egger</surname><given-names>C</given-names></name></person-group> (<year>2010</year>) <article-title>Rote Liste der Wespen Deutschlands. <tp:taxon-name><tp:taxon-name-part taxon-name-part-type="order">Hymenoptera</tp:taxon-name-part></tp:taxon-name><tp:taxon-name><tp:taxon-name-part taxon-name-part-type="infraorder">Aculeata</tp:taxon-name-part></tp:taxon-name>: Grabwespen (<tp:taxon-name><tp:taxon-name-part taxon-name-part-type="family">Ampulicidae</tp:taxon-name-part></tp:taxon-name>, <tp:taxon-name><tp:taxon-name-part taxon-name-part-type="family">Crabronidae</tp:taxon-name-part></tp:taxon-name>, <tp:taxon-name><tp:taxon-name-part taxon-name-part-type="family">Sphecidae</tp:taxon-name-part></tp:taxon-name>), Wegwespen (<tp:taxon-name><tp:taxon-name-part taxon-name-part-type="family">Pompilidae</tp:taxon-name-part></tp:taxon-name>), Goldwespen (<tp:taxon-name><tp:taxon-name-part taxon-name-part-type="family">Chrysididae</tp:taxon-name-part></tp:taxon-name>), Faltenwespen (<tp:taxon-name><tp:taxon-name-part taxon-name-part-type="family">Vespidae</tp:taxon-name-part></tp:taxon-name>), Spinnenameisen (<tp:taxon-name><tp:taxon-name-part taxon-name-part-type="family">Mutillidae</tp:taxon-name-part></tp:taxon-name>), Dolchwespen (<tp:taxon-name><tp:taxon-name-part taxon-name-part-type="family">Scoliidae</tp:taxon-name-part></tp:taxon-name>), Rollwespen (<tp:taxon-name><tp:taxon-name-part taxon-name-part-type="family">Tiphiidae</tp:taxon-name-part></tp:taxon-name>) und Keulhornwespen (<tp:taxon-name><tp:taxon-name-part taxon-name-part-type="family">Sapygidae</tp:taxon-name-part></tp:taxon-name>).</article-title><source>Ampulex</source><volume>1</volume>: <fpage>5</fpage>–<lpage>40</lpage>.</mixed-citation></ref><ref id="B77"><mixed-citation xmlns:xlink="http://www.w3.org/1999/xlink" xlink:type="simple"><person-group><name name-style="western"><surname>Schmid-Egger</surname><given-names>C</given-names></name></person-group> (<year>2011</year>) <article-title><tp:taxon-name><tp:taxon-name-part taxon-name-part-type="order">Hymenoptera</tp:taxon-name-part></tp:taxon-name><tp:taxon-name><tp:taxon-name-part taxon-name-part-type="infraorder">Aculeata</tp:taxon-name-part></tp:taxon-name> from “Parc national du Mercantour” (France) and “Parco delle Alpi Marittime” (Italy) in the south-western Alps.</article-title><source>Ampulex</source><volume>3</volume>: <fpage>13</fpage>–<lpage>50</lpage>. [Berlin.]</mixed-citation></ref><ref id="B1"><mixed-citation xmlns:xlink="http://www.w3.org/1999/xlink" xlink:type="simple"><person-group><name name-style="western"><surname>Abenius</surname><given-names>J</given-names></name></person-group> (<year>2012</year>) <article-title><tp:taxon-name><tp:taxon-name-part taxon-name-part-type="family">Vespidae</tp:taxon-name-part></tp:taxon-name>, <tp:taxon-name><tp:taxon-name-part taxon-name-part-type="subfamily">Eumeninae</tp:taxon-name-part></tp:taxon-name> - solitäre getingar.</article-title> In: <person-group><name name-style="western"><surname>Douwes</surname><given-names>P</given-names></name><name name-style="western"><surname>Abenius</surname><given-names>J</given-names></name><name name-style="western"><surname>Cederberg</surname><given-names>B</given-names></name><name name-style="western"><surname>Wahlstedt</surname><given-names>U</given-names></name></person-group> (<role>Eds</role>) <issue-title>Steklar: Myror-getingar.</issue-title><source><tp:taxon-name><tp:taxon-name-part taxon-name-part-type="order">Hymenoptera</tp:taxon-name-part></tp:taxon-name>: <tp:taxon-name><tp:taxon-name-part taxon-name-part-type="family">Formicidae</tp:taxon-name-part></tp:taxon-name> – <tp:taxon-name><tp:taxon-name-part taxon-name-part-type="family">Vespidae</tp:taxon-name-part></tp:taxon-name>. Nationalnyckeln till Sveriges flora och fauna. ArtDatabanken, SLU, Uppsala</source>, <fpage>213</fpage>–<lpage>275</lpage>.</mixed-citation></ref><ref id="B68"><mixed-citation xmlns:xlink="http://www.w3.org/1999/xlink" xlink:type="simple"><person-group><name name-style="western"><surname>Neumeyer</surname><given-names>R</given-names></name></person-group> (<year>2014</year>) <article-title>Kommentierte liste der in der Schweiz vorkommenden Faltenwespen (<tp:taxon-name><tp:taxon-name-part taxon-name-part-type="order">Hymenoptera</tp:taxon-name-part></tp:taxon-name>: <tp:taxon-name><tp:taxon-name-part taxon-name-part-type="family">Vespidae</tp:taxon-name-part></tp:taxon-name>).</article-title><source>Mitteilungen der Schweizerischen entomologischen Gesellschaft</source><volume>87</volume>: <fpage>359</fpage>–<lpage>369</lpage>.</mixed-citation></ref><ref id="B69"><mixed-citation xmlns:xlink="http://www.w3.org/1999/xlink" xlink:type="simple"><person-group><name name-style="western"><surname>Neumeyer</surname><given-names>R</given-names></name></person-group> (<year>2019</year>) <article-title><tp:taxon-name><tp:taxon-name-part taxon-name-part-type="family">Vespidae</tp:taxon-name-part></tp:taxon-name>.</article-title><source>Fauna Helvetica</source><volume>31</volume>: <fpage>1</fpage>–<lpage>381</lpage>.</mixed-citation></ref><ref id="B32"><mixed-citation xmlns:xlink="http://www.w3.org/1999/xlink" xlink:type="simple"><person-group><name name-style="western"><surname>Fateryga</surname><given-names>AV</given-names></name><name name-style="western"><surname>Proshchalykin</surname><given-names>MY</given-names></name><name name-style="western"><surname>Kochetkov</surname><given-names>DN</given-names></name><name name-style="western"><surname>Buyanjargal</surname><given-names>B</given-names></name></person-group> (<year>2020</year>) <article-title>New records of eumenine wasps (<tp:taxon-name><tp:taxon-name-part taxon-name-part-type="order">Hymenoptera</tp:taxon-name-part></tp:taxon-name>, <tp:taxon-name><tp:taxon-name-part taxon-name-part-type="family">Vespidae</tp:taxon-name-part></tp:taxon-name>, <tp:taxon-name><tp:taxon-name-part taxon-name-part-type="subfamily">Eumeninae</tp:taxon-name-part></tp:taxon-name>) from Russia, with description of a new species of <italic><tp:taxon-name><tp:taxon-name-part taxon-name-part-type="genus">Stenodynerus</tp:taxon-name-part></tp:taxon-name></italic> de Saussure, 1863.</article-title><source>Journal of <tp:taxon-name><tp:taxon-name-part taxon-name-part-type="order">Hymenoptera</tp:taxon-name-part></tp:taxon-name> Research</source><volume>79</volume>: <fpage>89</fpage>–<lpage>109</lpage>. <ext-link xlink:href="10.3897/jhr.79.57887" ext-link-type="doi" xlink:type="simple">https://doi.org/10.3897/jhr.79.57887</ext-link></mixed-citation></ref><ref id="B6"><mixed-citation xmlns:xlink="http://www.w3.org/1999/xlink" xlink:type="simple"><person-group><name name-style="western"><surname>Baldock</surname><given-names>D</given-names></name><name name-style="western"><surname>Castro</surname><given-names>L</given-names></name><name name-style="western"><surname>Cross</surname><given-names>I</given-names></name><name name-style="western"><surname>Schmid-Egger</surname><given-names>C</given-names></name><name name-style="western"><surname>Smit</surname><given-names>J</given-names></name><name name-style="western"><surname>Wood</surname><given-names>TJ</given-names></name></person-group> (<year>2020</year>) <article-title>The vespiform wasps of Portugal (<tp:taxon-name><tp:taxon-name-part taxon-name-part-type="order">Hymenoptera</tp:taxon-name-part></tp:taxon-name>: <tp:taxon-name><tp:taxon-name-part taxon-name-part-type="superfamily">Scolioidea</tp:taxon-name-part></tp:taxon-name>, <tp:taxon-name><tp:taxon-name-part taxon-name-part-type="superfamily">Tiphioidea</tp:taxon-name-part></tp:taxon-name>, <tp:taxon-name><tp:taxon-name-part taxon-name-part-type="superfamily">Pompiloidea</tp:taxon-name-part></tp:taxon-name> &amp; <tp:taxon-name><tp:taxon-name-part taxon-name-part-type="superfamily">Vespoidea</tp:taxon-name-part></tp:taxon-name>).</article-title><source>Monografìas Sociedad Entomológiva Aragonesa</source><volume>34</volume>: <fpage>1</fpage>–<lpage>73</lpage>.</mixed-citation></ref><ref id="B16"><mixed-citation xmlns:xlink="http://www.w3.org/1999/xlink" xlink:type="simple"><person-group><name name-style="western"><surname>Cassar</surname><given-names>T</given-names></name><name name-style="western"><surname>Mifsud</surname><given-names>D</given-names></name><name name-style="western"><surname>Selis</surname><given-names>M</given-names></name></person-group> (<year>2022</year>) <article-title>The potter wasps of the Maltese Islands (<tp:taxon-name><tp:taxon-name-part taxon-name-part-type="order">Hymenoptera</tp:taxon-name-part></tp:taxon-name>, <tp:taxon-name><tp:taxon-name-part taxon-name-part-type="family">Vespidae</tp:taxon-name-part></tp:taxon-name>, <tp:taxon-name><tp:taxon-name-part taxon-name-part-type="subfamily">Eumeninae</tp:taxon-name-part></tp:taxon-name>).</article-title><source>Journal of <tp:taxon-name><tp:taxon-name-part taxon-name-part-type="order">Hymenoptera</tp:taxon-name-part></tp:taxon-name> Research</source><volume>90</volume>: <fpage>201</fpage>–<lpage>212</lpage>. <ext-link xlink:href="10.3897/jhr.90.79373" ext-link-type="doi" xlink:type="simple">https://doi.org/10.3897/jhr.90.79373</ext-link></mixed-citation></ref><ref id="B29"><mixed-citation xmlns:xlink="http://www.w3.org/1999/xlink" xlink:type="simple"><person-group><name name-style="western"><surname>Fateryga</surname><given-names>AV</given-names></name></person-group> (<year>2017</year>) <article-title>Subfamily <tp:taxon-name><tp:taxon-name-part taxon-name-part-type="subfamily">Eumeninae</tp:taxon-name-part></tp:taxon-name> – Potter wasps, 178–192.</article-title> In: <person-group><name name-style="western"><surname>Belokobylskij</surname><given-names>SA</given-names></name><name name-style="western"><surname>Lelej</surname><given-names>AS</given-names></name></person-group> (<role>Eds</role>) <issue-title>Annotated catalogue of the Hymenoptera of Russia.</issue-title><source><tp:taxon-name><tp:taxon-name-part taxon-name-part-type="suborder">Symphyta</tp:taxon-name-part></tp:taxon-name> and <tp:taxon-name><tp:taxon-name-part taxon-name-part-type="suborder">Apocrita</tp:taxon-name-part></tp:taxon-name>: <tp:taxon-name><tp:taxon-name-part taxon-name-part-type="infraorder">Aculeata</tp:taxon-name-part></tp:taxon-name></source><volume>1</volume>: <fpage>1</fpage>–<lpage>476</lpage>.</mixed-citation></ref><ref id="B30"><mixed-citation xmlns:xlink="http://www.w3.org/1999/xlink" xlink:type="simple"><person-group><name name-style="western"><surname>Fateryga</surname><given-names>AV</given-names></name></person-group> (<year>2018</year>) Wasps of the family <tp:taxon-name><tp:taxon-name-part taxon-name-part-type="family">Vespidae</tp:taxon-name-part></tp:taxon-name> (<tp:taxon-name><tp:taxon-name-part taxon-name-part-type="order">Hymenoptera</tp:taxon-name-part></tp:taxon-name>) of the Crimean Peninsula Entomofauna 39: 193–233.</mixed-citation></ref><ref id="B84"><mixed-citation xmlns:xlink="http://www.w3.org/1999/xlink" xlink:type="simple"><person-group><name name-style="western"><surname>van der Vecht</surname><given-names>J</given-names></name><name name-style="western"><surname>Fischer</surname><given-names>FCJ</given-names></name></person-group> (<year>1972</year>) <article-title>Palaearctic <tp:taxon-name><tp:taxon-name-part taxon-name-part-type="family">Eumenidae</tp:taxon-name-part></tp:taxon-name>.</article-title><source>Hymenopterorum catalogus nova editio</source><volume>8</volume>: <fpage>1</fpage>–<lpage>200</lpage>.</mixed-citation></ref><ref id="B37"><mixed-citation xmlns:xlink="http://www.w3.org/1999/xlink" xlink:type="simple"><person-group><name name-style="western"><surname>Gereys</surname><given-names>B</given-names></name></person-group> (<year>2006</year>) <article-title>Mise à jour de la nomenclature des <tp:taxon-name><tp:taxon-name-part taxon-name-part-type="family">Vespidae</tp:taxon-name-part></tp:taxon-name> (<tp:taxon-name><tp:taxon-name-part taxon-name-part-type="order">Hymenoptera</tp:taxon-name-part></tp:taxon-name>) de France métropolitaine et premier inventaire du département des Alpes-de-Haute-Provence (France) (Deuxième partie).</article-title><source>Bulletin de la Société Linnéenne de Lyon</source><volume>75</volume>(<issue>10</issue>): <fpage>383</fpage>–<lpage>392</lpage>. <ext-link xlink:href="10.3406/linly.2006.13644" ext-link-type="doi" xlink:type="simple">https://doi.org/10.3406/linly.2006.13644</ext-link></mixed-citation></ref><ref id="B39"><mixed-citation xmlns:xlink="http://www.w3.org/1999/xlink" xlink:type="simple"><person-group><name name-style="western"><surname>Gereys</surname><given-names>B</given-names></name></person-group> (<year>2012</year>) <article-title>Notes sur deux <tp:taxon-name><tp:taxon-name-part taxon-name-part-type="subfamily">Eumeninae</tp:taxon-name-part></tp:taxon-name> d’Afrique du Nord (<tp:taxon-name><tp:taxon-name-part taxon-name-part-type="order">Hymenoptera</tp:taxon-name-part></tp:taxon-name><tp:taxon-name><tp:taxon-name-part taxon-name-part-type="family">Vespidae</tp:taxon-name-part></tp:taxon-name><tp:taxon-name><tp:taxon-name-part taxon-name-part-type="subfamily">Eumeninae</tp:taxon-name-part></tp:taxon-name>).</article-title><source>Entomologiste</source><volume>68</volume>(<issue>4</issue>): <fpage>199</fpage>–<lpage>202</lpage>.</mixed-citation></ref><ref id="B40"><mixed-citation xmlns:xlink="http://www.w3.org/1999/xlink" xlink:type="simple"><person-group><name name-style="western"><surname>Gereys</surname><given-names>B</given-names></name></person-group> (<year>2016</year>) <article-title><tp:taxon-name><tp:taxon-name-part taxon-name-part-type="family">Vespidae</tp:taxon-name-part></tp:taxon-name> solitaire de France métropolitaine (<tp:taxon-name><tp:taxon-name-part taxon-name-part-type="order">Hymenoptera</tp:taxon-name-part></tp:taxon-name>: <tp:taxon-name><tp:taxon-name-part taxon-name-part-type="subfamily">Eumeninae</tp:taxon-name-part></tp:taxon-name>, <tp:taxon-name><tp:taxon-name-part taxon-name-part-type="subfamily">Masarinae</tp:taxon-name-part></tp:taxon-name>).</article-title><source>Faune de France</source><volume>98</volume>: <fpage>1</fpage>–<lpage>330</lpage>.</mixed-citation></ref><ref id="B21"><mixed-citation xmlns:xlink="http://www.w3.org/1999/xlink" xlink:type="simple"><person-group><name name-style="western"><surname>Dal Pos</surname><given-names>D</given-names></name><name name-style="western"><surname>Carpenter</surname><given-names>JM</given-names></name><name name-style="western"><surname>Uliana</surname><given-names>M</given-names></name></person-group> (<year>2022</year>) <article-title>The Giordani Soika collection of <tp:taxon-name><tp:taxon-name-part taxon-name-part-type="subfamily">Eumeninae</tp:taxon-name-part></tp:taxon-name> at the Natural History Museum of Venice Giancarlo Ligabue: Catalogue of species and type specimens (<tp:taxon-name><tp:taxon-name-part taxon-name-part-type="class">Insecta</tp:taxon-name-part></tp:taxon-name>, <tp:taxon-name><tp:taxon-name-part taxon-name-part-type="order">Hymenoptera</tp:taxon-name-part></tp:taxon-name>, <tp:taxon-name><tp:taxon-name-part taxon-name-part-type="family">Vespidae</tp:taxon-name-part></tp:taxon-name>).</article-title><source>Zootaxa</source><volume>5137</volume>(<issue>1</issue>): <fpage>1</fpage>–<lpage>111</lpage>. <ext-link xlink:href="10.11646/zootaxa.5137.1.1" ext-link-type="doi" xlink:type="simple">https://doi.org/10.11646/zootaxa.5137.1.1</ext-link></mixed-citation></ref><ref id="B51"><mixed-citation xmlns:xlink="http://www.w3.org/1999/xlink" xlink:type="simple"><person-group><name name-style="western"><surname>Gusenleitner</surname><given-names>J</given-names></name></person-group> (<year>1972</year>) Übersicht über die derzeit bekannten westpaläarktischen Arten der Gattung <italic><tp:taxon-name><tp:taxon-name-part taxon-name-part-type="genus">Eumenes</tp:taxon-name-part></tp:taxon-name></italic> Latr. 1802 (Hym. <tp:taxon-name><tp:taxon-name-part taxon-name-part-type="superfamily">Vespoidea</tp:taxon-name-part></tp:taxon-name>). Bollettino del Museo civico di storia naturale di Venezia XXII–XXIII: 67–117.</mixed-citation></ref><ref id="B52"><mixed-citation xmlns:xlink="http://www.w3.org/1999/xlink" xlink:type="simple"><person-group><name name-style="western"><surname>Gusenleitner</surname><given-names>J</given-names></name></person-group> (<year>1999</year>) <article-title>Bestimmungstabellen mittel- und südeuropäischer Eumeniden (<tp:taxon-name><tp:taxon-name-part taxon-name-part-type="superfamily">Vespoidea</tp:taxon-name-part></tp:taxon-name>, <tp:taxon-name><tp:taxon-name-part taxon-name-part-type="order">Hymenoptera</tp:taxon-name-part></tp:taxon-name>) Teil 11. Die Gattungen <italic><tp:taxon-name><tp:taxon-name-part taxon-name-part-type="genus">Discoelius</tp:taxon-name-part></tp:taxon-name></italic> Latreille 1809, <italic><tp:taxon-name><tp:taxon-name-part taxon-name-part-type="genus">Eumenes</tp:taxon-name-part></tp:taxon-name></italic> Latreille 1802, <italic><tp:taxon-name><tp:taxon-name-part taxon-name-part-type="genus">Katamenes</tp:taxon-name-part></tp:taxon-name></italic> Meade-Waldo 1910, <italic><tp:taxon-name><tp:taxon-name-part taxon-name-part-type="genus">Delta</tp:taxon-name-part></tp:taxon-name></italic> Saussure 1855, <italic><tp:taxon-name><tp:taxon-name-part taxon-name-part-type="genus">Ischnogasteroides</tp:taxon-name-part></tp:taxon-name></italic> Magretti 1884 und <italic><tp:taxon-name><tp:taxon-name-part taxon-name-part-type="genus">Pareumenes</tp:taxon-name-part></tp:taxon-name></italic> Saussure 1855.</article-title><source>Linzer Biologische Beitrage</source><volume>31</volume>(<issue>2</issue>): <fpage>561</fpage>–<lpage>584</lpage>.</mixed-citation></ref><ref id="B53"><mixed-citation xmlns:xlink="http://www.w3.org/1999/xlink" xlink:type="simple"><person-group><name name-style="western"><surname>Gusenleitner</surname><given-names>J</given-names></name></person-group> (<year>2013</year>) <article-title>Die Gattungen der <tp:taxon-name><tp:taxon-name-part taxon-name-part-type="subfamily">Eumeninae</tp:taxon-name-part></tp:taxon-name> im Nahen Osten, in Nordafrika und in Arabien (<tp:taxon-name><tp:taxon-name-part taxon-name-part-type="order">Hymenoptera</tp:taxon-name-part></tp:taxon-name>: <tp:taxon-name><tp:taxon-name-part taxon-name-part-type="family">Vespidae</tp:taxon-name-part></tp:taxon-name>: <tp:taxon-name><tp:taxon-name-part taxon-name-part-type="subfamily">Eumeninae</tp:taxon-name-part></tp:taxon-name>).</article-title><source>Linzer Biologische Beitrage</source><volume>45</volume>(<issue>1</issue>): <fpage>5</fpage>–<lpage>107</lpage>.</mixed-citation></ref><ref id="B83"><mixed-citation xmlns:xlink="http://www.w3.org/1999/xlink" xlink:type="simple"><person-group><name name-style="western"><surname>van der Vecht</surname><given-names>J</given-names></name></person-group> (<year>1968</year>) <article-title>Notes on some European <italic><tp:taxon-name><tp:taxon-name-part taxon-name-part-type="genus">Eumenes</tp:taxon-name-part></tp:taxon-name></italic>-species <tp:taxon-name><tp:taxon-name-part taxon-name-part-type="order">Hymenoptera</tp:taxon-name-part></tp:taxon-name>, <tp:taxon-name><tp:taxon-name-part taxon-name-part-type="family">Eumenidae</tp:taxon-name-part></tp:taxon-name>).</article-title><source>Entomologische Berichten (Amsterdam)</source><volume>28</volume>: <fpage>68</fpage>–<lpage>80</lpage>.</mixed-citation></ref><ref id="B14"><mixed-citation xmlns:xlink="http://www.w3.org/1999/xlink" xlink:type="simple"><person-group><name name-style="western"><surname>Borsato</surname><given-names>W</given-names></name><name name-style="western"><surname>Turrisi</surname><given-names>GF</given-names></name></person-group> (<year>2004</year>) <article-title>Contributo alla conoscenza degli <tp:taxon-name><tp:taxon-name-part taxon-name-part-type="family">Eumenidae</tp:taxon-name-part></tp:taxon-name> di Sicilia (<tp:taxon-name><tp:taxon-name-part taxon-name-part-type="order">Hymenoptera</tp:taxon-name-part></tp:taxon-name>, <tp:taxon-name><tp:taxon-name-part taxon-name-part-type="superfamily">Vespoidea</tp:taxon-name-part></tp:taxon-name>).</article-title><source>Bollettino del Museo Civico di Storia Naturale di Venezia</source><volume>55</volume>: <fpage>127</fpage>–<lpage>150</lpage>.</mixed-citation></ref></ref-list></tp:taxon-treatment>
