# Supplementary material for: ﻿Review of the European Eumenes Latreille (Hymenoptera, Vespidae) using morphology and DNA barcodes, with an illustrated key to species
Source: Zookeys. 2023 Jan 31;1143:93–163. doi: 10.3897/zookeys.1143.94951 (PMC10208603; doi:10.3897/zookeys.1143.94951)
Supplement: XML Treatment for Eumenes coarctatus lunulatus [file zookeys.1143.94951-treatment2.xml]

<!DOCTYPE tp:taxon-treatment
  PUBLIC "-//TaxonX//DTD Taxonomic Treatment Publishing DTD v0 20100105//EN" "tax-treatment-NSO.dtd">
<tp:taxon-treatment xmlns:tp="http://www.plazi.org/taxpub"><tp:treatment-meta><kwd-group><label>Taxon classification</label><kwd>
                <named-content content-type="kingdom">Animalia</named-content>
              </kwd><kwd>
                <named-content content-type="order">Hymenoptera</named-content>
              </kwd><kwd>
                <named-content content-type="family">Vespidae</named-content>
              </kwd></kwd-group><mixed-citation publication-type="journal"><person-group><name><surname>van Achterberg</surname><given-names>Cornelis</given-names></name><name><surname>Smit</surname><given-names>John T.</given-names></name><name><surname>Ljubomirov</surname><given-names>Toshko</given-names></name></person-group><article-title>﻿Review of the European <italic><tp:taxon-name><tp:taxon-name-part taxon-name-part-type="genus" reg="Eumenes">Eumenes</tp:taxon-name-part></tp:taxon-name></italic> Latreille (<tp:taxon-name><tp:taxon-name-part taxon-name-part-type="order">Hymenoptera</tp:taxon-name-part></tp:taxon-name>, <tp:taxon-name><tp:taxon-name-part taxon-name-part-type="family">Vespidae</tp:taxon-name-part></tp:taxon-name>) using morphology and DNA barcodes, with an illustrated key to species</article-title><source>Zookeys</source><day>31</day><month>01</month><year>2023</year><volume>1143</volume><fpage>93</fpage><lpage>163</lpage><pub-id pub-id-type="doi">10.3897/zookeys.1143.94951</pub-id></mixed-citation></tp:treatment-meta><tp:nomenclature><label>﻿</label><tp:taxon-name>
              <object-id xmlns:xlink="http://www.w3.org/1999/xlink" content-type="arpha" xlink:type="simple">19C25353-82A8-5BC4-BB7D-502E7E3CE5BE</object-id>
              <tp:taxon-name-part taxon-name-part-type="genus" reg="Eumenes">Eumenes</tp:taxon-name-part>
              <tp:taxon-name-part taxon-name-part-type="species" reg="coarctatus">coarctatus</tp:taxon-name-part>
              <tp:taxon-name-part taxon-name-part-type="subspecies" reg="lunulatus">lunulatus</tp:taxon-name-part>
            </tp:taxon-name><tp:taxon-authority>Fabricius, 1804</tp:taxon-authority><xref ref-type="fig" rid="F6">Figs 22–30</xref><xref ref-type="fig" rid="F7">, 31–39</xref><tp:nomenclature-citation-list><tp:nomenclature-citation><tp:taxon-name>
                  <tp:taxon-name-part taxon-name-part-type="genus" reg="Eumenes">Eumenes</tp:taxon-name-part>
                  <tp:taxon-name-part taxon-name-part-type="species" reg="lunulata">lunulata</tp:taxon-name-part>
                </tp:taxon-name><comment>Fabricius, 1804: 290; <xref ref-type="bibr" rid="B29">Fateryga 2017</xref>: 181 (as synonym of <tp:taxon-name><tp:taxon-name-part taxon-name-part-type="genus" reg="Eumenes">E.</tp:taxon-name-part><tp:taxon-name-part taxon-name-part-type="species" reg="coarctatus">coarctatus</tp:taxon-name-part></tp:taxon-name>).</comment></tp:nomenclature-citation><tp:nomenclature-citation><tp:taxon-name>
                  <tp:taxon-name-part taxon-name-part-type="genus" reg="Eumenes">Eumenes</tp:taxon-name-part>
                  <tp:taxon-name-part taxon-name-part-type="species" reg="lunulatus">lunulatus</tp:taxon-name-part>
                </tp:taxon-name><comment>; <xref ref-type="bibr" rid="B82">Tobias and Kurzenko 1978</xref>: 161.</comment></tp:nomenclature-citation><tp:nomenclature-citation><tp:taxon-name><tp:taxon-name-part taxon-name-part-type="genus" reg="Eumenes">Eumenes</tp:taxon-name-part> (<tp:taxon-name-part taxon-name-part-type="subgenus" reg="Eumenes">Eumenes</tp:taxon-name-part>) <tp:taxon-name-part taxon-name-part-type="species" reg="lunulatus">lunulatus</tp:taxon-name-part> <tp:taxon-name-part taxon-name-part-type="subspecies" reg="lunulatus">lunulatus</tp:taxon-name-part></tp:taxon-name><comment>; <xref ref-type="bibr" rid="B84">van der Vecht and Fischer 1972</xref>: 127 (literature before 1972); <xref ref-type="bibr" rid="B17">Castro 1992</xref>: 24–25, <xref ref-type="bibr" rid="B18">1997</xref>: 4.</comment></tp:nomenclature-citation><tp:nomenclature-citation><tp:taxon-name>
                  <tp:taxon-name-part taxon-name-part-type="genus" reg="Eumenes">Eumenes</tp:taxon-name-part>
                  <tp:taxon-name-part taxon-name-part-type="species" reg="lunulatus">lunulatus</tp:taxon-name-part>
                  <tp:taxon-name-part taxon-name-part-type="subspecies" reg="lunulatus">lunulatus</tp:taxon-name-part>
                </tp:taxon-name><comment>; <xref ref-type="bibr" rid="B51">Gusenleitner 1972</xref>: 78–79; <xref ref-type="bibr" rid="B47">Giordani Soika and Borsato 1995</xref>: 7; <xref ref-type="bibr" rid="B19">Castro and Sanza 2009</xref>: 265 (as synonym of <tp:taxon-name><tp:taxon-name-part taxon-name-part-type="genus" reg="Eumenes">E.</tp:taxon-name-part><tp:taxon-name-part taxon-name-part-type="species" reg="coarctatus">coarctatus</tp:taxon-name-part></tp:taxon-name>).</comment></tp:nomenclature-citation><tp:nomenclature-citation><tp:taxon-name>
                  <tp:taxon-name-part taxon-name-part-type="genus" reg="Eumenes">Eumenes</tp:taxon-name-part>
                  <tp:taxon-name-part taxon-name-part-type="species" reg="coarctatus">coarctatus</tp:taxon-name-part>
                  <tp:taxon-name-part taxon-name-part-type="subspecies" reg="lunulatus">lunulatus</tp:taxon-name-part>
                </tp:taxon-name><comment>; <xref ref-type="bibr" rid="B52">Gusenleitner 1999</xref>: 565, 567, 570, <xref ref-type="bibr" rid="B53">2013</xref>: 26; <xref ref-type="bibr" rid="B77">Schmid-Egger 2011</xref>: 44; <xref ref-type="bibr" rid="B14">Borsato and Turrisi 2004</xref>: 143.</comment></tp:nomenclature-citation><tp:nomenclature-citation><tp:taxon-name>
                  <tp:taxon-name-part taxon-name-part-type="genus" reg="Eumenes">Eumenes</tp:taxon-name-part>
                  <tp:taxon-name-part taxon-name-part-type="species" reg="pomiformis">pomiformis</tp:taxon-name-part>
                  <tp:taxon-name-part taxon-name-part-type="subspecies" reg="ordubadensis">ordubadensis</tp:taxon-name-part>
                </tp:taxon-name><comment>Blüthgen, 1938: 493; <xref ref-type="bibr" rid="B51">Gusenleitner 1972</xref>: 80; <xref ref-type="bibr" rid="B29">Fateryga 2017</xref>: 181 (as synonym of <tp:taxon-name><tp:taxon-name-part taxon-name-part-type="genus" reg="Eumenes">E.</tp:taxon-name-part><tp:taxon-name-part taxon-name-part-type="species" reg="coarctatus">coarctatus</tp:taxon-name-part></tp:taxon-name>).</comment></tp:nomenclature-citation><tp:nomenclature-citation><tp:taxon-name><tp:taxon-name-part taxon-name-part-type="genus" reg="Eumenes">Eumenes</tp:taxon-name-part> (<tp:taxon-name-part taxon-name-part-type="subgenus" reg="Eumenes">Eumenes</tp:taxon-name-part>) <tp:taxon-name-part taxon-name-part-type="species" reg="lunulatus">lunulatus</tp:taxon-name-part> <tp:taxon-name-part taxon-name-part-type="subspecies" reg="ordubadensis">ordubadensis</tp:taxon-name-part></tp:taxon-name><comment>; <xref ref-type="bibr" rid="B84">van der Vecht and Fischer 1972</xref>: 129 (literature before 1972).</comment></tp:nomenclature-citation><tp:nomenclature-citation><tp:taxon-name>
                  <tp:taxon-name-part taxon-name-part-type="genus" reg="Eumenes">Eumenes</tp:taxon-name-part>
                  <tp:taxon-name-part taxon-name-part-type="species" reg="lunulatus">lunulatus</tp:taxon-name-part>
                  <tp:taxon-name-part taxon-name-part-type="subspecies" reg="ordubadensis">ordubadensis</tp:taxon-name-part>
                </tp:taxon-name><comment>; <xref ref-type="bibr" rid="B51">Gusenleitner 1972</xref>: 80.</comment></tp:nomenclature-citation><tp:nomenclature-citation><tp:taxon-name>
                  <tp:taxon-name-part taxon-name-part-type="genus" reg="Eumenes">Eumenes</tp:taxon-name-part>
                  <tp:taxon-name-part taxon-name-part-type="species" reg="coarctatus">coarctatus</tp:taxon-name-part>
                  <tp:taxon-name-part taxon-name-part-type="subspecies" reg="ordubadensis">ordubadensis</tp:taxon-name-part>
                </tp:taxon-name><comment>; <xref ref-type="bibr" rid="B52">Gusenleitner 1999</xref>: 569, <xref ref-type="bibr" rid="B53">2013</xref>: 26.</comment></tp:nomenclature-citation><tp:nomenclature-citation><tp:taxon-name><tp:taxon-name-part taxon-name-part-type="genus" reg="Eumenes">Eumenes</tp:taxon-name-part> (<tp:taxon-name-part taxon-name-part-type="subgenus" reg="Eumenes">Eumenes</tp:taxon-name-part>) <tp:taxon-name-part taxon-name-part-type="species" reg="coarctatus">coarctatus</tp:taxon-name-part> <tp:taxon-name-part taxon-name-part-type="subspecies" reg="ordubadensis">ordubadensis</tp:taxon-name-part></tp:taxon-name><comment>; <xref ref-type="bibr" rid="B21">Dal Pos et al. 2022</xref>: 14.</comment></tp:nomenclature-citation><tp:nomenclature-citation><tp:taxon-name>
                  <tp:taxon-name-part taxon-name-part-type="genus" reg="Eumenes">Eumenes</tp:taxon-name-part>
                  <tp:taxon-name-part taxon-name-part-type="species" reg="pomiformis">pomiformis</tp:taxon-name-part>
                  <tp:taxon-name-part taxon-name-part-type="subspecies" reg="limissicus">limissicus</tp:taxon-name-part>
                </tp:taxon-name><comment>Blüthgen, 1938: 493; <xref ref-type="bibr" rid="B29">Fateryga 2017</xref>: 181 (as synonym of <tp:taxon-name><tp:taxon-name-part taxon-name-part-type="genus" reg="Eumenes">E.</tp:taxon-name-part><tp:taxon-name-part taxon-name-part-type="species" reg="coarctatus">coarctatus</tp:taxon-name-part></tp:taxon-name>).</comment></tp:nomenclature-citation><tp:nomenclature-citation><tp:taxon-name>
                  <tp:taxon-name-part taxon-name-part-type="genus" reg="Eumenes">Eumenes</tp:taxon-name-part>
                  <tp:taxon-name-part taxon-name-part-type="species" reg="lunulatus">lunulatus</tp:taxon-name-part>
                  <tp:taxon-name-part taxon-name-part-type="subspecies" reg="limissicus">limissicus</tp:taxon-name-part>
                </tp:taxon-name><comment>; Gusenleitner 1970: 163, 1972: 80–81.</comment></tp:nomenclature-citation><tp:nomenclature-citation><tp:taxon-name><tp:taxon-name-part taxon-name-part-type="genus" reg="Eumenes">Eumenes</tp:taxon-name-part> (<tp:taxon-name-part taxon-name-part-type="subgenus" reg="Eumenes">Eumenes</tp:taxon-name-part>) <tp:taxon-name-part taxon-name-part-type="species" reg="lunulatus">lunulatus</tp:taxon-name-part> <tp:taxon-name-part taxon-name-part-type="subspecies" reg="limissicus">limissicus</tp:taxon-name-part></tp:taxon-name><comment>; <xref ref-type="bibr" rid="B84">van der Vecht and Fischer 1972</xref>: 128.</comment></tp:nomenclature-citation><tp:nomenclature-citation><tp:taxon-name>
                  <tp:taxon-name-part taxon-name-part-type="genus" reg="Eumenes">Eumenes</tp:taxon-name-part>
                  <tp:taxon-name-part taxon-name-part-type="species" reg="coarctatus">coarctatus</tp:taxon-name-part>
                  <tp:taxon-name-part taxon-name-part-type="subspecies" reg="limissicus">limissicus</tp:taxon-name-part>
                </tp:taxon-name><comment>; <xref ref-type="bibr" rid="B52">Gusenleitner 1999</xref>: 569, <xref ref-type="bibr" rid="B53">2013</xref>: 26.</comment></tp:nomenclature-citation><tp:nomenclature-citation><tp:taxon-name><tp:taxon-name-part taxon-name-part-type="genus" reg="Eumenes">Eumenes</tp:taxon-name-part> (<tp:taxon-name-part taxon-name-part-type="subgenus" reg="Eumenes">Eumenes</tp:taxon-name-part>) <tp:taxon-name-part taxon-name-part-type="species" reg="coarctatus">coarctatus</tp:taxon-name-part> <tp:taxon-name-part taxon-name-part-type="subspecies" reg="limissicus">limissicus</tp:taxon-name-part></tp:taxon-name><comment>; <xref ref-type="bibr" rid="B21">Dal Pos et al. 2022</xref>: 14.</comment></tp:nomenclature-citation><tp:nomenclature-citation><tp:taxon-name>
                  <tp:taxon-name-part taxon-name-part-type="genus" reg="Eumenes">Eumenes</tp:taxon-name-part>
                  <tp:taxon-name-part taxon-name-part-type="species" reg="lunulatus">lunulatus</tp:taxon-name-part>
                  <tp:taxon-name-part taxon-name-part-type="infraspecific-rank">var.</tp:taxon-name-part>
                  <tp:taxon-name-part taxon-name-part-type="variety" reg="tenebricosus">tenebricosus</tp:taxon-name-part>
                </tp:taxon-name><comment>Gusenleitner, 1972: 79; <xref ref-type="bibr" rid="B14">Borsato and Turrisi 2004</xref>: 143 (as synonym of <tp:taxon-name><tp:taxon-name-part taxon-name-part-type="genus" reg="Eumenes">E.</tp:taxon-name-part><tp:taxon-name-part taxon-name-part-type="species" reg="lunulatus">lunulatus</tp:taxon-name-part></tp:taxon-name>); <xref ref-type="bibr" rid="B40">Gereys 2016</xref>: 127 (as synonym of <tp:taxon-name><tp:taxon-name-part taxon-name-part-type="genus" reg="Eumenes">E.</tp:taxon-name-part><tp:taxon-name-part taxon-name-part-type="species" reg="coarctatus">coarctatus</tp:taxon-name-part></tp:taxon-name>); <xref ref-type="bibr" rid="B29">Fateryga 2017</xref>: 181 (id.).</comment></tp:nomenclature-citation><tp:nomenclature-citation><tp:taxon-name>
                  <tp:taxon-name-part taxon-name-part-type="genus" reg="Eumenes">Eumenes</tp:taxon-name-part>
                  <tp:taxon-name-part taxon-name-part-type="species" reg="lunulatus">lunulatus</tp:taxon-name-part>
                  <tp:taxon-name-part taxon-name-part-type="subspecies" reg="tenebricosus">tenebricosus</tp:taxon-name-part>
                </tp:taxon-name><comment>; <xref ref-type="bibr" rid="B47">Giordani Soika and Borsato 1995</xref>: 7.</comment></tp:nomenclature-citation><tp:nomenclature-citation><tp:taxon-name>
                  <tp:taxon-name-part taxon-name-part-type="genus" reg="Eumenes">Eumenes</tp:taxon-name-part>
                  <tp:taxon-name-part taxon-name-part-type="species" reg="lunulatus">lunulatus</tp:taxon-name-part>
                  <tp:taxon-name-part taxon-name-part-type="infraspecific-rank">var.</tp:taxon-name-part>
                  <tp:taxon-name-part taxon-name-part-type="variety" reg="balcanicus">balcanicus</tp:taxon-name-part>
                </tp:taxon-name><comment>Gusenleitner, 1972: 79; <xref ref-type="bibr" rid="B40">Gereys 2016</xref>: 127 (as synonym of <tp:taxon-name><tp:taxon-name-part taxon-name-part-type="genus" reg="Eumenes">E.</tp:taxon-name-part><tp:taxon-name-part taxon-name-part-type="species" reg="coarctatus">coarctatus</tp:taxon-name-part></tp:taxon-name>); <xref ref-type="bibr" rid="B29">Fateryga 2017</xref>: 181 (id.). Note. The figured female from Cyprus (Figs <xref ref-type="fig" rid="F6">22–30</xref>) is incorrectly labelled as paratype of var. <tp:taxon-name><tp:taxon-name-part taxon-name-part-type="genus" reg="Eumenes"/><tp:taxon-name-part taxon-name-part-type="species" reg="coarctatus"/><tp:taxon-name-part taxon-name-part-type="variety" reg="balcanicus">balcanicus</tp:taxon-name-part></tp:taxon-name>, because Cyprus was not mentioned in the original description.</comment></tp:nomenclature-citation><tp:nomenclature-citation><tp:taxon-name>
                  <tp:taxon-name-part taxon-name-part-type="genus" reg="Eumenes">Eumenes</tp:taxon-name-part>
                  <tp:taxon-name-part taxon-name-part-type="species" reg="coarctatus">coarctatus</tp:taxon-name-part>
                </tp:taxon-name><comment>; <xref ref-type="bibr" rid="B5">Arens 2012</xref>: 489–490; <xref ref-type="bibr" rid="B48">Gogala 2022</xref>: 26.</comment></tp:nomenclature-citation></tp:nomenclature-citation-list></tp:nomenclature><tp:treatment-sec sec-type="notes" id="SECID0EGYAI"><title>Notes.</title><p>The holotype female of <italic><tp:taxon-name><tp:taxon-name-part taxon-name-part-type="genus" reg="Eumenes">E.</tp:taxon-name-part><tp:taxon-name-part taxon-name-part-type="species" reg="lunulatus">lunulatus</tp:taxon-name-part></tp:taxon-name></italic> was digitally examined by using photographs kindly supplied by Sree Gayathree Selvantharan and Lars Vilhelmsen (<abbrev xmlns:xlink="http://www.w3.org/1999/xlink" content-type="institution" xlink:title="Natural History Museum of Denmark, Copenhagen, Denmark" id="ABBRID0EXYAI" xlink:type="simple">NHMD</abbrev>). Unfortunately, the head is missing, but the remaining body parts agree with the current interpretation. <xref ref-type="bibr" rid="B51">Gusenleitner (1972)</xref> recognised <italic><tp:taxon-name><tp:taxon-name-part taxon-name-part-type="genus" reg="Eumenes">E.</tp:taxon-name-part><tp:taxon-name-part taxon-name-part-type="species" reg="lunulatus">lunulatus</tp:taxon-name-part></tp:taxon-name></italic> as a valid species; however, in 1999 he lowered its rank to subspecies because of observed intermediate variation (<xref ref-type="bibr" rid="B52">Gusenleitner 1999</xref>). This variation in <italic><tp:taxon-name><tp:taxon-name-part taxon-name-part-type="genus" reg="Eumenes">E.</tp:taxon-name-part><tp:taxon-name-part taxon-name-part-type="species" reg="coarctatus">coarctatus</tp:taxon-name-part></tp:taxon-name></italic> sensu lato was one of the reasons to start this revision and thanks to the molecular data (<xref ref-type="bibr" rid="B79">Schmid-Egger and Schmidt 2021</xref>; this paper) some provisional conclusions can be drawn. Obviously, <italic><tp:taxon-name><tp:taxon-name-part taxon-name-part-type="genus" reg="Eumenes">Eumenes</tp:taxon-name-part><tp:taxon-name-part taxon-name-part-type="species" reg="coarctatus">coarctatus</tp:taxon-name-part></tp:taxon-name></italic> sensu stricto has two forms in Europe: the dark typical one in boreo-alpine Europe and a paler one in C and SW Europe, both with comparatively robust first tergite and antennal hook (Figs <xref ref-type="fig" rid="F5">20</xref>, <xref ref-type="fig" rid="F5">21</xref>). The SE (and partly C) European specimens belong to <italic><tp:taxon-name><tp:taxon-name-part taxon-name-part-type="genus" reg="Eumenes">E.</tp:taxon-name-part><tp:taxon-name-part taxon-name-part-type="species" reg="coarctatus">coarctatus</tp:taxon-name-part><tp:taxon-name-part taxon-name-part-type="subspecies" reg="lunulatus">lunulatus</tp:taxon-name-part></tp:taxon-name></italic> as defined in this paper often have a more slender first tergite (but variation is extensive) and a more slender antennal hook in the males (for lateral aspect see Fig. <xref ref-type="fig" rid="F7">37</xref>). <xref ref-type="bibr" rid="B79">Schmid-Egger and Schmidt (2021)</xref> did find differences in CO1 for <italic><tp:taxon-name><tp:taxon-name-part taxon-name-part-type="genus" reg="Eumenes">E.</tp:taxon-name-part><tp:taxon-name-part taxon-name-part-type="species" reg="coarctatus">c.</tp:taxon-name-part><tp:taxon-name-part taxon-name-part-type="subspecies" reg="coarctatus">coarctatus</tp:taxon-name-part></tp:taxon-name></italic> and <italic><tp:taxon-name><tp:taxon-name-part taxon-name-part-type="genus" reg="Eumenes">E.</tp:taxon-name-part><tp:taxon-name-part taxon-name-part-type="species" reg="coarctatus">c.</tp:taxon-name-part><tp:taxon-name-part taxon-name-part-type="subspecies" reg="lunulatus">lunulatus</tp:taxon-name-part></tp:taxon-name></italic>, but the latter consisted of a series from Cyprus (probably concerns Blüthgen’s ssp. <tp:taxon-name><tp:taxon-name-part taxon-name-part-type="genus" reg="Eumenes"/><tp:taxon-name-part taxon-name-part-type="species" reg="coarctatus"/><tp:taxon-name-part taxon-name-part-type="subspecies" reg="limissicus">limissicus</tp:taxon-name-part></tp:taxon-name>) and the remainder of <italic><tp:taxon-name><tp:taxon-name-part taxon-name-part-type="genus" reg="Eumenes">E.</tp:taxon-name-part><tp:taxon-name-part taxon-name-part-type="species" reg="coarctatus">coarctatus</tp:taxon-name-part></tp:taxon-name></italic> originated from Germany, France, and Italy. We analysed specimens from Finland, Netherlands and Bulgaria and we found the <italic><tp:taxon-name><tp:taxon-name-part taxon-name-part-type="genus" reg="Eumenes">E.</tp:taxon-name-part><tp:taxon-name-part taxon-name-part-type="species" reg="coarctatus">c.</tp:taxon-name-part><tp:taxon-name-part taxon-name-part-type="subspecies" reg="lunulatus">lunulatus</tp:taxon-name-part></tp:taxon-name></italic> from SE Europe to be different from both the dark (Finland) and pale (Netherlands) forms of <italic><tp:taxon-name><tp:taxon-name-part taxon-name-part-type="genus" reg="Eumenes">E.</tp:taxon-name-part><tp:taxon-name-part taxon-name-part-type="species" reg="coarctatus">c.</tp:taxon-name-part><tp:taxon-name-part taxon-name-part-type="subspecies" reg="coarctatus">coarctatus</tp:taxon-name-part></tp:taxon-name></italic> (Fig. <xref ref-type="fig" rid="F3">3</xref>).</p><fig id="F4" position="float" orientation="portrait"><object-id xmlns:xlink="http://www.w3.org/1999/xlink" content-type="doi" xlink:type="simple">10.3897/zookeys.1143.94951.figures4-12</object-id><object-id xmlns:xlink="http://www.w3.org/1999/xlink" content-type="arpha" xlink:type="simple">B66812B3-862E-5014-BD6A-560CC6670F66</object-id><label>Figures 4–12.</label><caption><p><italic><tp:taxon-name><tp:taxon-name-part taxon-name-part-type="genus" reg="Eumenes">Eumenes</tp:taxon-name-part><tp:taxon-name-part taxon-name-part-type="species" reg="coarctatus">coarctatus</tp:taxon-name-part><tp:taxon-name-part taxon-name-part-type="subspecies" reg="coarctatus">coarctatus</tp:taxon-name-part></tp:taxon-name></italic> (Linnaeus), Netherlands (Otterloo), female <bold>4</bold> metasoma lateral <bold>5</bold> first metasomal tergite dorsal <bold>6</bold> first tergite ventral <bold>7</bold> mesosoma dorsal <bold>8</bold> second metasomal tergite latero-dorsal <bold>9</bold> head anterior <bold>10</bold> head and propleuron lateral <bold>11</bold> antenna <bold>12</bold> hind tarsal claw.</p></caption><graphic xmlns:xlink="http://www.w3.org/1999/xlink" xlink:href="zookeys-1143-093_article-94951__-g004.jpg" position="float" orientation="portrait" xlink:type="simple" id="oo_803428.jpg"><uri content-type="original_file" xlink:type="simple">https://binary.pensoft.net/fig/803428</uri></graphic></fig><fig id="F5" position="float" orientation="portrait"><object-id xmlns:xlink="http://www.w3.org/1999/xlink" content-type="doi" xlink:type="simple">10.3897/zookeys.1143.94951.figures13-21</object-id><object-id xmlns:xlink="http://www.w3.org/1999/xlink" content-type="arpha" xlink:type="simple">A3DE9DEA-459E-5CA1-B3EA-8B8ABD7615A7</object-id><label>Figures 13–21.</label><caption><p><italic><tp:taxon-name><tp:taxon-name-part taxon-name-part-type="genus" reg="Eumenes">Eumenes</tp:taxon-name-part><tp:taxon-name-part taxon-name-part-type="species" reg="coarctatus">coarctatus</tp:taxon-name-part><tp:taxon-name-part taxon-name-part-type="subspecies" reg="coarctatus">coarctatus</tp:taxon-name-part></tp:taxon-name></italic> (Linnaeus), Netherlands (Otterloo), male <bold>13</bold> metasoma lateral <bold>14</bold> first metasomal tergite dorsal <bold>15</bold> first tergite ventral <bold>16</bold> mesosoma dorsal <bold>17</bold> second metasomal tergite dorsal <bold>18</bold> head anterior <bold>19</bold> head and propleuron lateral <bold>11</bold> apical half of antenna <bold>12</bold> apical hook of antenna lateral.</p></caption><graphic xmlns:xlink="http://www.w3.org/1999/xlink" xlink:href="zookeys-1143-093_article-94951__-g005.jpg" position="float" orientation="portrait" xlink:type="simple" id="oo_803429.jpg"><uri content-type="original_file" xlink:type="simple">https://binary.pensoft.net/fig/803429</uri></graphic></fig><p><xref ref-type="bibr" rid="B70">Neumeyer and Praz (2015)</xref> did not find the differences of COI between Swiss specimens of <italic><tp:taxon-name><tp:taxon-name-part taxon-name-part-type="genus" reg="Eumenes">E.</tp:taxon-name-part><tp:taxon-name-part taxon-name-part-type="species" reg="coarctatus">coarctatus</tp:taxon-name-part><tp:taxon-name-part taxon-name-part-type="subspecies" reg="lunulatus">lunulatus</tp:taxon-name-part></tp:taxon-name></italic> and <italic><tp:taxon-name><tp:taxon-name-part taxon-name-part-type="genus" reg="Eumenes">E.</tp:taxon-name-part><tp:taxon-name-part taxon-name-part-type="species" reg="coarctatus">coarctatus</tp:taxon-name-part></tp:taxon-name></italic> sensu stricto substantial enough to recognise <italic><tp:taxon-name><tp:taxon-name-part taxon-name-part-type="genus" reg="Eumenes">E.</tp:taxon-name-part><tp:taxon-name-part taxon-name-part-type="species" reg="lunulatus">lunulatus</tp:taxon-name-part></tp:taxon-name></italic> as separate species or subspecies. Earlier <xref ref-type="bibr" rid="B19">Castro and Sanza (2009)</xref> came to the same conclusion on basis of Spanish material, but <italic><tp:taxon-name><tp:taxon-name-part taxon-name-part-type="genus" reg="Eumenes">E.</tp:taxon-name-part><tp:taxon-name-part taxon-name-part-type="species" reg="coarctatus">coarctatus</tp:taxon-name-part><tp:taxon-name-part taxon-name-part-type="subspecies" reg="lunulatus">lunulatus</tp:taxon-name-part></tp:taxon-name></italic> as defined in this paper may not occur on the Iberian Peninsula. An extensive survey is needed to reveal the extent of its distribution and whether or not its status as a valid subspecies is justified or that it is just a more punctate south-eastern form of <italic><tp:taxon-name><tp:taxon-name-part taxon-name-part-type="genus" reg="Eumenes">E.</tp:taxon-name-part><tp:taxon-name-part taxon-name-part-type="species" reg="coarctatus">coarctatus</tp:taxon-name-part></tp:taxon-name></italic>. The yellow dorsal part of the clypeus is more or less reversed U-shaped in f. <tp:taxon-name><tp:taxon-name-part taxon-name-part-type="genus" reg="Eumenes"/><tp:taxon-name-part taxon-name-part-type="species" reg="coarctatus"/><tp:taxon-name-part taxon-name-part-type="form" reg="balcanicus">balcanicus</tp:taxon-name-part></tp:taxon-name> Gusenleitner, 1972. If the clypeus is entirely yellow, middle and hind coxae with a yellow patch and the third sternite largely yellow, see f. <tp:taxon-name><tp:taxon-name-part taxon-name-part-type="genus" reg="Eumenes"/><tp:taxon-name-part taxon-name-part-type="species" reg="coarctatus"/><tp:taxon-name-part taxon-name-part-type="form" reg="ordubadensis">ordubadensis</tp:taxon-name-part></tp:taxon-name> Blüthgen, 1938.</p><fig id="F6" position="float" orientation="portrait"><object-id xmlns:xlink="http://www.w3.org/1999/xlink" content-type="doi" xlink:type="simple">10.3897/zookeys.1143.94951.figures22-30</object-id><object-id xmlns:xlink="http://www.w3.org/1999/xlink" content-type="arpha" xlink:type="simple">23F1BCD1-5C2D-5671-9377-A44BB9C18F75</object-id><label>Figures 22–30.</label><caption><p><italic><tp:taxon-name><tp:taxon-name-part taxon-name-part-type="genus" reg="Eumenes">Eumenes</tp:taxon-name-part><tp:taxon-name-part taxon-name-part-type="species" reg="coarctatus">coarctatus</tp:taxon-name-part><tp:taxon-name-part taxon-name-part-type="subspecies" reg="lunulatus">lunulatus</tp:taxon-name-part></tp:taxon-name></italic> Fabricius, Cyprus, female <bold>22</bold> metasoma lateral <bold>23</bold> first metasomal tergite dorsal <bold>24</bold> first tergite ventral <bold>25</bold> mesosoma dorsal <bold>26</bold> hind tarsal claw <bold>27</bold> hind coxa dorsal <bold>28</bold> head anterior <bold>29</bold> head and propleuron lateral <bold>30</bold> head and mesosoma lateral.</p></caption><graphic xmlns:xlink="http://www.w3.org/1999/xlink" xlink:href="zookeys-1143-093_article-94951__-g006.jpg" position="float" orientation="portrait" xlink:type="simple" id="oo_803430.jpg"><uri content-type="original_file" xlink:type="simple">https://binary.pensoft.net/fig/803430</uri></graphic></fig><fig id="F7" position="float" orientation="portrait"><object-id xmlns:xlink="http://www.w3.org/1999/xlink" content-type="doi" xlink:type="simple">10.3897/zookeys.1143.94951.figures31-39</object-id><object-id xmlns:xlink="http://www.w3.org/1999/xlink" content-type="arpha" xlink:type="simple">E1404489-A66F-5E24-8919-F7771D4B51F0</object-id><label>Figures 31–39.</label><caption><p><italic><tp:taxon-name><tp:taxon-name-part taxon-name-part-type="genus" reg="Eumenes">Eumenes</tp:taxon-name-part><tp:taxon-name-part taxon-name-part-type="species" reg="coarctatus">coarctatus</tp:taxon-name-part><tp:taxon-name-part taxon-name-part-type="subspecies" reg="lunulatus">lunulatus</tp:taxon-name-part></tp:taxon-name></italic> Fabricius, Bulgaria, male <bold>31</bold> metasoma lateral <bold>32</bold> first metasomal tergite dorsal <bold>33</bold> first tergite ventral <bold>34</bold> head and mesosoma dorsal <bold>35</bold> second metasomal tergite dorso-lateral <bold>36</bold> head anterior <bold>37</bold> head and propleuron lateral <bold>38</bold> apical hook of antenna lateral <bold>39</bold> hind coxa dorsal.</p></caption><graphic xmlns:xlink="http://www.w3.org/1999/xlink" xlink:href="zookeys-1143-093_article-94951__-g007.jpg" position="float" orientation="portrait" xlink:type="simple" id="oo_803431.jpg"><uri content-type="original_file" xlink:type="simple">https://binary.pensoft.net/fig/803431</uri></graphic></fig></tp:treatment-sec><tp:treatment-sec sec-type="distribution" id="SECID0EBHBI"><title>Distribution.</title><p>SE and C Europe, NW Asia. Examined specimens originating from Austria (type locality), Hungary, Czech Republic, and Slovakia (but most specimens from these countries in collections belong to <italic><tp:taxon-name><tp:taxon-name-part taxon-name-part-type="genus" reg="Eumenes">E.</tp:taxon-name-part><tp:taxon-name-part taxon-name-part-type="species" reg="coarctatus">coarctatus</tp:taxon-name-part></tp:taxon-name></italic> sensu stricto), Italy, Bulgaria, Turkey, Greece (in Peloponnesus the most common species according to <xref ref-type="bibr" rid="B5">Arens (2012</xref>, listed as <italic><tp:taxon-name><tp:taxon-name-part taxon-name-part-type="genus" reg="Eumenes">E.</tp:taxon-name-part><tp:taxon-name-part taxon-name-part-type="species" reg="coarctatus">coarctatus</tp:taxon-name-part></tp:taxon-name></italic>), Iran.</p></tp:treatment-sec><tp:treatment-sec><!--Section generated to contain objects referenced in tp:taxon-treatment.--><fig id="F3" position="float" orientation="portrait"><object-id xmlns:xlink="http://www.w3.org/1999/xlink" content-type="doi" xlink:type="simple">10.3897/zookeys.1143.94951.figure3</object-id><object-id xmlns:xlink="http://www.w3.org/1999/xlink" content-type="arpha" xlink:type="simple">9E5DE44A-D3E7-5DC3-BD4B-7E8186A2D548</object-id><label>Figure 3.</label><caption><p>Neighbour-Joining tree for barcoded European <italic><tp:taxon-name><tp:taxon-name-part taxon-name-part-type="genus" reg="Eumenes">Eumenes</tp:taxon-name-part></tp:taxon-name></italic> species. Both <italic><tp:taxon-name><tp:taxon-name-part taxon-name-part-type="genus" reg="Eumenes">E.</tp:taxon-name-part><tp:taxon-name-part taxon-name-part-type="species" reg="coarctatus">coarctatus</tp:taxon-name-part></tp:taxon-name></italic> specimens (sampled 5 y ago for another project and not available for examination) among <italic><tp:taxon-name><tp:taxon-name-part taxon-name-part-type="genus" reg="Eumenes">E.</tp:taxon-name-part><tp:taxon-name-part taxon-name-part-type="species" reg="coronatus">coronatus</tp:taxon-name-part></tp:taxon-name></italic> are obviously misidentified and, therefore, in quotation marks. The numbers are <named-content xmlns:xlink="http://www.w3.org/1999/xlink" content-type="dwc:institutional_code" xlink:title="Naturalis Biodiversity Center" xlink:href="http://grbio.org/institution/naturalis-biodiversity-center" xlink:type="simple">RMNH</named-content> unique identifiers except the Finnish numbers of both dark specimens of <italic><tp:taxon-name><tp:taxon-name-part taxon-name-part-type="genus" reg="Eumenes">E.</tp:taxon-name-part><tp:taxon-name-part taxon-name-part-type="species" reg="coarctatus">c.</tp:taxon-name-part><tp:taxon-name-part taxon-name-part-type="subspecies" reg="coarctatus">coarctatus</tp:taxon-name-part></tp:taxon-name></italic> from Finland.</p></caption><graphic xmlns:xlink="http://www.w3.org/1999/xlink" xlink:href="zookeys-1143-093_article-94951__-g003.jpg" position="float" orientation="portrait" xlink:type="simple" id="oo_803427.jpg"><uri content-type="original_file" xlink:type="simple">https://binary.pensoft.net/fig/803427</uri></graphic></fig></tp:treatment-sec><ref-list><ref id="B29"><mixed-citation xmlns:xlink="http://www.w3.org/1999/xlink" xlink:type="simple"><person-group><name name-style="western"><surname>Fateryga</surname><given-names>AV</given-names></name></person-group> (<year>2017</year>) <article-title>Subfamily <tp:taxon-name><tp:taxon-name-part taxon-name-part-type="subfamily">Eumeninae</tp:taxon-name-part></tp:taxon-name> – Potter wasps, 178–192.</article-title> In: <person-group><name name-style="western"><surname>Belokobylskij</surname><given-names>SA</given-names></name><name name-style="western"><surname>Lelej</surname><given-names>AS</given-names></name></person-group> (<role>Eds</role>) <issue-title>Annotated catalogue of the Hymenoptera of Russia.</issue-title><source><tp:taxon-name><tp:taxon-name-part taxon-name-part-type="suborder">Symphyta</tp:taxon-name-part></tp:taxon-name> and <tp:taxon-name><tp:taxon-name-part taxon-name-part-type="suborder">Apocrita</tp:taxon-name-part></tp:taxon-name>: <tp:taxon-name><tp:taxon-name-part taxon-name-part-type="infraorder">Aculeata</tp:taxon-name-part></tp:taxon-name></source><volume>1</volume>: <fpage>1</fpage>–<lpage>476</lpage>.</mixed-citation></ref><ref id="B82"><mixed-citation xmlns:xlink="http://www.w3.org/1999/xlink" xlink:type="simple"><person-group><name name-style="western"><surname>Tobias</surname><given-names>VI</given-names></name><name name-style="western"><surname>Kurzenko</surname><given-names>NV</given-names></name></person-group> (<year>1978</year>) <article-title>Sem. 2. <tp:taxon-name><tp:taxon-name-part taxon-name-part-type="family">Eumenidae</tp:taxon-name-part></tp:taxon-name>, 152–173.</article-title> In: <person-group><name name-style="western"><surname>Medvedev</surname><given-names>G</given-names></name></person-group> (<role>Ed.</role>) <issue-title>Keys to the identification of insects of European USSR.</issue-title><source><tp:taxon-name><tp:taxon-name-part taxon-name-part-type="order">Hymenoptera</tp:taxon-name-part></tp:taxon-name> 3(1)</source>, <fpage>1</fpage>–<lpage>584</lpage>. [In Russian]</mixed-citation></ref><ref id="B84"><mixed-citation xmlns:xlink="http://www.w3.org/1999/xlink" xlink:type="simple"><person-group><name name-style="western"><surname>van der Vecht</surname><given-names>J</given-names></name><name name-style="western"><surname>Fischer</surname><given-names>FCJ</given-names></name></person-group> (<year>1972</year>) <article-title>Palaearctic <tp:taxon-name><tp:taxon-name-part taxon-name-part-type="family">Eumenidae</tp:taxon-name-part></tp:taxon-name>.</article-title><source>Hymenopterorum catalogus nova editio</source><volume>8</volume>: <fpage>1</fpage>–<lpage>200</lpage>.</mixed-citation></ref><ref id="B17"><mixed-citation xmlns:xlink="http://www.w3.org/1999/xlink" xlink:type="simple"><person-group><name name-style="western"><surname>Castro</surname><given-names>L</given-names></name></person-group> (<year>1992</year>) <article-title>Sobre los euménidos (Hym., <tp:taxon-name><tp:taxon-name-part taxon-name-part-type="superfamily">Vespoidea</tp:taxon-name-part></tp:taxon-name>) del valle medio del Ebro.</article-title><source>Zapateri, Revista aragonesa de entomología</source><volume>2</volume>: <fpage>21</fpage>–<lpage>34</lpage>.</mixed-citation></ref><ref id="B18"><mixed-citation xmlns:xlink="http://www.w3.org/1999/xlink" xlink:type="simple"><person-group><name name-style="western"><surname>Castro</surname><given-names>L</given-names></name></person-group> (<year>1997</year>) <article-title>Familia <tp:taxon-name><tp:taxon-name-part taxon-name-part-type="family">Vespidae</tp:taxon-name-part></tp:taxon-name>: Subfamilia <tp:taxon-name><tp:taxon-name-part taxon-name-part-type="subfamily">Eumeninae</tp:taxon-name-part></tp:taxon-name>.</article-title><source>Catalogus de la entomofauna aragonesa</source><volume>16</volume>: <fpage>3</fpage>–<lpage>8</lpage>.</mixed-citation></ref><ref id="B51"><mixed-citation xmlns:xlink="http://www.w3.org/1999/xlink" xlink:type="simple"><person-group><name name-style="western"><surname>Gusenleitner</surname><given-names>J</given-names></name></person-group> (<year>1972</year>) Übersicht über die derzeit bekannten westpaläarktischen Arten der Gattung <italic><tp:taxon-name><tp:taxon-name-part taxon-name-part-type="genus">Eumenes</tp:taxon-name-part></tp:taxon-name></italic> Latr. 1802 (Hym. <tp:taxon-name><tp:taxon-name-part taxon-name-part-type="superfamily">Vespoidea</tp:taxon-name-part></tp:taxon-name>). Bollettino del Museo civico di storia naturale di Venezia XXII–XXIII: 67–117.</mixed-citation></ref><ref id="B47"><mixed-citation xmlns:xlink="http://www.w3.org/1999/xlink" xlink:type="simple"><person-group><name name-style="western"><surname>Giordani Soika</surname><given-names>A</given-names></name><name name-style="western"><surname>Borsato</surname><given-names>W</given-names></name></person-group> (<year>1995</year>) <article-title><tp:taxon-name><tp:taxon-name-part taxon-name-part-type="order">Hymenoptera</tp:taxon-name-part></tp:taxon-name><tp:taxon-name><tp:taxon-name-part taxon-name-part-type="superfamily">Vespoidea</tp:taxon-name-part></tp:taxon-name>.</article-title><source>In: Minelli A, Ruffo S, La Posta S (Eds) Checklist delle specie della fauna Italiana</source><volume>103</volume>: <fpage>1</fpage>–<lpage>9</lpage>. [Calderini (Bologna)]</mixed-citation></ref><ref id="B19"><mixed-citation xmlns:xlink="http://www.w3.org/1999/xlink" xlink:type="simple"><person-group><name name-style="western"><surname>Castro</surname><given-names>L</given-names></name><name name-style="western"><surname>Sanza</surname><given-names>F</given-names></name></person-group> (<year>2009</year>) <article-title>Aportación al conocimiento de los <tp:taxon-name><tp:taxon-name-part taxon-name-part-type="family">Vespidae</tp:taxon-name-part></tp:taxon-name> (<tp:taxon-name><tp:taxon-name-part taxon-name-part-type="order">Hymenoptera</tp:taxon-name-part></tp:taxon-name>) de Sierra Nevada (España), con algunos comentarios taxonómicos.</article-title><source>Boletin de la SEA</source><volume>45</volume>: <fpage>259</fpage>–<lpage>278</lpage>.</mixed-citation></ref><ref id="B52"><mixed-citation xmlns:xlink="http://www.w3.org/1999/xlink" xlink:type="simple"><person-group><name name-style="western"><surname>Gusenleitner</surname><given-names>J</given-names></name></person-group> (<year>1999</year>) <article-title>Bestimmungstabellen mittel- und südeuropäischer Eumeniden (<tp:taxon-name><tp:taxon-name-part taxon-name-part-type="superfamily">Vespoidea</tp:taxon-name-part></tp:taxon-name>, <tp:taxon-name><tp:taxon-name-part taxon-name-part-type="order">Hymenoptera</tp:taxon-name-part></tp:taxon-name>) Teil 11. Die Gattungen <italic><tp:taxon-name><tp:taxon-name-part taxon-name-part-type="genus">Discoelius</tp:taxon-name-part></tp:taxon-name></italic> Latreille 1809, <italic><tp:taxon-name><tp:taxon-name-part taxon-name-part-type="genus">Eumenes</tp:taxon-name-part></tp:taxon-name></italic> Latreille 1802, <italic><tp:taxon-name><tp:taxon-name-part taxon-name-part-type="genus">Katamenes</tp:taxon-name-part></tp:taxon-name></italic> Meade-Waldo 1910, <italic><tp:taxon-name><tp:taxon-name-part taxon-name-part-type="genus">Delta</tp:taxon-name-part></tp:taxon-name></italic> Saussure 1855, <italic><tp:taxon-name><tp:taxon-name-part taxon-name-part-type="genus">Ischnogasteroides</tp:taxon-name-part></tp:taxon-name></italic> Magretti 1884 und <italic><tp:taxon-name><tp:taxon-name-part taxon-name-part-type="genus">Pareumenes</tp:taxon-name-part></tp:taxon-name></italic> Saussure 1855.</article-title><source>Linzer Biologische Beitrage</source><volume>31</volume>(<issue>2</issue>): <fpage>561</fpage>–<lpage>584</lpage>.</mixed-citation></ref><ref id="B53"><mixed-citation xmlns:xlink="http://www.w3.org/1999/xlink" xlink:type="simple"><person-group><name name-style="western"><surname>Gusenleitner</surname><given-names>J</given-names></name></person-group> (<year>2013</year>) <article-title>Die Gattungen der <tp:taxon-name><tp:taxon-name-part taxon-name-part-type="subfamily">Eumeninae</tp:taxon-name-part></tp:taxon-name> im Nahen Osten, in Nordafrika und in Arabien (<tp:taxon-name><tp:taxon-name-part taxon-name-part-type="order">Hymenoptera</tp:taxon-name-part></tp:taxon-name>: <tp:taxon-name><tp:taxon-name-part taxon-name-part-type="family">Vespidae</tp:taxon-name-part></tp:taxon-name>: <tp:taxon-name><tp:taxon-name-part taxon-name-part-type="subfamily">Eumeninae</tp:taxon-name-part></tp:taxon-name>).</article-title><source>Linzer Biologische Beitrage</source><volume>45</volume>(<issue>1</issue>): <fpage>5</fpage>–<lpage>107</lpage>.</mixed-citation></ref><ref id="B77"><mixed-citation xmlns:xlink="http://www.w3.org/1999/xlink" xlink:type="simple"><person-group><name name-style="western"><surname>Schmid-Egger</surname><given-names>C</given-names></name></person-group> (<year>2011</year>) <article-title><tp:taxon-name><tp:taxon-name-part taxon-name-part-type="order">Hymenoptera</tp:taxon-name-part></tp:taxon-name><tp:taxon-name><tp:taxon-name-part taxon-name-part-type="infraorder">Aculeata</tp:taxon-name-part></tp:taxon-name> from “Parc national du Mercantour” (France) and “Parco delle Alpi Marittime” (Italy) in the south-western Alps.</article-title><source>Ampulex</source><volume>3</volume>: <fpage>13</fpage>–<lpage>50</lpage>. [Berlin.]</mixed-citation></ref><ref id="B14"><mixed-citation xmlns:xlink="http://www.w3.org/1999/xlink" xlink:type="simple"><person-group><name name-style="western"><surname>Borsato</surname><given-names>W</given-names></name><name name-style="western"><surname>Turrisi</surname><given-names>GF</given-names></name></person-group> (<year>2004</year>) <article-title>Contributo alla conoscenza degli <tp:taxon-name><tp:taxon-name-part taxon-name-part-type="family">Eumenidae</tp:taxon-name-part></tp:taxon-name> di Sicilia (<tp:taxon-name><tp:taxon-name-part taxon-name-part-type="order">Hymenoptera</tp:taxon-name-part></tp:taxon-name>, <tp:taxon-name><tp:taxon-name-part taxon-name-part-type="superfamily">Vespoidea</tp:taxon-name-part></tp:taxon-name>).</article-title><source>Bollettino del Museo Civico di Storia Naturale di Venezia</source><volume>55</volume>: <fpage>127</fpage>–<lpage>150</lpage>.</mixed-citation></ref><ref id="B21"><mixed-citation xmlns:xlink="http://www.w3.org/1999/xlink" xlink:type="simple"><person-group><name name-style="western"><surname>Dal Pos</surname><given-names>D</given-names></name><name name-style="western"><surname>Carpenter</surname><given-names>JM</given-names></name><name name-style="western"><surname>Uliana</surname><given-names>M</given-names></name></person-group> (<year>2022</year>) <article-title>The Giordani Soika collection of <tp:taxon-name><tp:taxon-name-part taxon-name-part-type="subfamily">Eumeninae</tp:taxon-name-part></tp:taxon-name> at the Natural History Museum of Venice Giancarlo Ligabue: Catalogue of species and type specimens (<tp:taxon-name><tp:taxon-name-part taxon-name-part-type="class">Insecta</tp:taxon-name-part></tp:taxon-name>, <tp:taxon-name><tp:taxon-name-part taxon-name-part-type="order">Hymenoptera</tp:taxon-name-part></tp:taxon-name>, <tp:taxon-name><tp:taxon-name-part taxon-name-part-type="family">Vespidae</tp:taxon-name-part></tp:taxon-name>).</article-title><source>Zootaxa</source><volume>5137</volume>(<issue>1</issue>): <fpage>1</fpage>–<lpage>111</lpage>. <ext-link xlink:href="10.11646/zootaxa.5137.1.1" ext-link-type="doi" xlink:type="simple">https://doi.org/10.11646/zootaxa.5137.1.1</ext-link></mixed-citation></ref><ref id="B40"><mixed-citation xmlns:xlink="http://www.w3.org/1999/xlink" xlink:type="simple"><person-group><name name-style="western"><surname>Gereys</surname><given-names>B</given-names></name></person-group> (<year>2016</year>) <article-title><tp:taxon-name><tp:taxon-name-part taxon-name-part-type="family">Vespidae</tp:taxon-name-part></tp:taxon-name> solitaire de France métropolitaine (<tp:taxon-name><tp:taxon-name-part taxon-name-part-type="order">Hymenoptera</tp:taxon-name-part></tp:taxon-name>: <tp:taxon-name><tp:taxon-name-part taxon-name-part-type="subfamily">Eumeninae</tp:taxon-name-part></tp:taxon-name>, <tp:taxon-name><tp:taxon-name-part taxon-name-part-type="subfamily">Masarinae</tp:taxon-name-part></tp:taxon-name>).</article-title><source>Faune de France</source><volume>98</volume>: <fpage>1</fpage>–<lpage>330</lpage>.</mixed-citation></ref><ref id="B5"><mixed-citation xmlns:xlink="http://www.w3.org/1999/xlink" xlink:type="simple"><person-group><name name-style="western"><surname>Arens</surname><given-names>W</given-names></name></person-group> (<year>2012</year>) <article-title>Die solitären Faltenwespen der Peloponnes (<tp:taxon-name><tp:taxon-name-part taxon-name-part-type="order">Hymenoptera</tp:taxon-name-part></tp:taxon-name>: <tp:taxon-name><tp:taxon-name-part taxon-name-part-type="family">Vespidae</tp:taxon-name-part></tp:taxon-name>: <tp:taxon-name><tp:taxon-name-part taxon-name-part-type="subfamily">Raphiglossinae</tp:taxon-name-part></tp:taxon-name>, <tp:taxon-name><tp:taxon-name-part taxon-name-part-type="subfamily">Eumeninae</tp:taxon-name-part></tp:taxon-name>) 1. Teil.</article-title><source>Linzer Biologische Beitrage</source><volume>44</volume>(<issue>1</issue>): <fpage>481</fpage>–<lpage>522</lpage>.</mixed-citation></ref><ref id="B48"><mixed-citation xmlns:xlink="http://www.w3.org/1999/xlink" xlink:type="simple"><person-group><name name-style="western"><surname>Gogala</surname><given-names>A</given-names></name></person-group> (<year>2022</year>) <article-title>Ose družine <tp:taxon-name><tp:taxon-name-part taxon-name-part-type="family">Vespidae</tp:taxon-name-part></tp:taxon-name> v Sloveniji (<tp:taxon-name><tp:taxon-name-part taxon-name-part-type="order">Hymenoptera</tp:taxon-name-part></tp:taxon-name>: <tp:taxon-name><tp:taxon-name-part taxon-name-part-type="superfamily">Vespoidea</tp:taxon-name-part></tp:taxon-name>: <tp:taxon-name><tp:taxon-name-part taxon-name-part-type="family">Vespidae</tp:taxon-name-part></tp:taxon-name>) / Vespid wasps of Slovenia (<tp:taxon-name><tp:taxon-name-part taxon-name-part-type="order">Hymenoptera</tp:taxon-name-part></tp:taxon-name>: <tp:taxon-name><tp:taxon-name-part taxon-name-part-type="superfamily">Vespoidea</tp:taxon-name-part></tp:taxon-name>: <tp:taxon-name><tp:taxon-name-part taxon-name-part-type="family">Vespidae</tp:taxon-name-part></tp:taxon-name>).</article-title><source>Scopolia</source><volume>102</volume>: <fpage>1</fpage>–<lpage>79</lpage>.</mixed-citation></ref><ref id="B79"><mixed-citation xmlns:xlink="http://www.w3.org/1999/xlink" xlink:type="simple"><person-group><name name-style="western"><surname>Schmid-Egger</surname><given-names>C</given-names></name><name name-style="western"><surname>Schmidt</surname><given-names>S</given-names></name></person-group> (<year>2021</year>) <article-title>Unexpected diversity in Central European <tp:taxon-name><tp:taxon-name-part taxon-name-part-type="superfamily">Vespoidea</tp:taxon-name-part></tp:taxon-name> (<tp:taxon-name><tp:taxon-name-part taxon-name-part-type="order">Hymenoptera</tp:taxon-name-part></tp:taxon-name>, <tp:taxon-name><tp:taxon-name-part taxon-name-part-type="family">Mutillidae</tp:taxon-name-part></tp:taxon-name>, <tp:taxon-name><tp:taxon-name-part taxon-name-part-type="family">Myrmosidae</tp:taxon-name-part></tp:taxon-name>, <tp:taxon-name><tp:taxon-name-part taxon-name-part-type="family">Sapygidae</tp:taxon-name-part></tp:taxon-name>, <tp:taxon-name><tp:taxon-name-part taxon-name-part-type="family">Scoliidae</tp:taxon-name-part></tp:taxon-name>, <tp:taxon-name><tp:taxon-name-part taxon-name-part-type="family">Tiphiidae</tp:taxon-name-part></tp:taxon-name>, <tp:taxon-name><tp:taxon-name-part taxon-name-part-type="family">Thynnidae</tp:taxon-name-part></tp:taxon-name>, <tp:taxon-name><tp:taxon-name-part taxon-name-part-type="family">Vespidae</tp:taxon-name-part></tp:taxon-name>), with description of two species of <italic><tp:taxon-name><tp:taxon-name-part taxon-name-part-type="genus">Smicromyrme</tp:taxon-name-part></tp:taxon-name></italic> Thomson, 1870.</article-title><source>ZooKeys</source><volume>1062</volume>: <fpage>49</fpage>–<lpage>72</lpage>. <ext-link xlink:href="10.3897/zookeys.1062.70763" ext-link-type="doi" xlink:type="simple">https://doi.org/10.3897/zookeys.1062.70763</ext-link></mixed-citation></ref><ref id="B70"><mixed-citation xmlns:xlink="http://www.w3.org/1999/xlink" xlink:type="simple"><person-group><name name-style="western"><surname>Neumeyer</surname><given-names>R</given-names></name><name name-style="western"><surname>Praz</surname><given-names>C</given-names></name></person-group> (<year>2015</year>) <article-title>DNA barcoding of the potter wasp genus <italic><tp:taxon-name><tp:taxon-name-part taxon-name-part-type="genus">Eumenes</tp:taxon-name-part></tp:taxon-name></italic> Latreille, 1802 (<tp:taxon-name><tp:taxon-name-part taxon-name-part-type="order">Hymenoptera</tp:taxon-name-part></tp:taxon-name>: <tp:taxon-name><tp:taxon-name-part taxon-name-part-type="family">Vespidae</tp:taxon-name-part></tp:taxon-name>: <tp:taxon-name><tp:taxon-name-part taxon-name-part-type="subfamily">Eumeninae</tp:taxon-name-part></tp:taxon-name>) in Switzerland.</article-title><source>Mitteilungen der Schweizerischen entomologischen Gesellschaft</source><volume>88</volume>: <fpage>307</fpage>–<lpage>320</lpage>.</mixed-citation></ref></ref-list></tp:taxon-treatment>
