# Supplementary material for: ﻿Review of the European Eumenes Latreille (Hymenoptera, Vespidae) using morphology and DNA barcodes, with an illustrated key to species
Source: Zookeys. 2023 Jan 31;1143:93–163. doi: 10.3897/zookeys.1143.94951 (PMC10208603; doi:10.3897/zookeys.1143.94951)
Supplement: XML Treatment for Eumenes dubius [file zookeys.1143.94951-treatment5.xml]

<!DOCTYPE tp:taxon-treatment
  PUBLIC "-//TaxonX//DTD Taxonomic Treatment Publishing DTD v0 20100105//EN" "tax-treatment-NSO.dtd">
<tp:taxon-treatment xmlns:tp="http://www.plazi.org/taxpub"><tp:treatment-meta><kwd-group><label>Taxon classification</label><kwd>
                <named-content content-type="kingdom">Animalia</named-content>
              </kwd><kwd>
                <named-content content-type="order">Hymenoptera</named-content>
              </kwd><kwd>
                <named-content content-type="family">Vespidae</named-content>
              </kwd></kwd-group><mixed-citation publication-type="journal"><person-group><name><surname>van Achterberg</surname><given-names>Cornelis</given-names></name><name><surname>Smit</surname><given-names>John T.</given-names></name><name><surname>Ljubomirov</surname><given-names>Toshko</given-names></name></person-group><article-title>﻿Review of the European <italic><tp:taxon-name><tp:taxon-name-part taxon-name-part-type="genus" reg="Eumenes">Eumenes</tp:taxon-name-part></tp:taxon-name></italic> Latreille (<tp:taxon-name><tp:taxon-name-part taxon-name-part-type="order">Hymenoptera</tp:taxon-name-part></tp:taxon-name>, <tp:taxon-name><tp:taxon-name-part taxon-name-part-type="family">Vespidae</tp:taxon-name-part></tp:taxon-name>) using morphology and DNA barcodes, with an illustrated key to species</article-title><source>Zookeys</source><day>31</day><month>01</month><year>2023</year><volume>1143</volume><fpage>93</fpage><lpage>163</lpage><pub-id pub-id-type="doi">10.3897/zookeys.1143.94951</pub-id></mixed-citation></tp:treatment-meta><tp:nomenclature><label>﻿</label><tp:taxon-name>
              <object-id xmlns:xlink="http://www.w3.org/1999/xlink" content-type="arpha" xlink:type="simple">85C77FBA-BB80-52D6-B05E-7FA8821C1B0B</object-id>
              <tp:taxon-name-part taxon-name-part-type="genus" reg="Eumenes">Eumenes</tp:taxon-name-part>
              <tp:taxon-name-part taxon-name-part-type="species" reg="dubius">dubius</tp:taxon-name-part>
            </tp:taxon-name><tp:taxon-authority>de Saussure, 1852</tp:taxon-authority><xref ref-type="fig" rid="F12">Figs 75–84</xref><xref ref-type="fig" rid="F13">, 85–93</xref><tp:nomenclature-citation-list><tp:nomenclature-citation><tp:taxon-name>
                  <tp:taxon-name-part taxon-name-part-type="genus" reg="Eumenes">Eumenes</tp:taxon-name-part>
                  <tp:taxon-name-part taxon-name-part-type="species" reg="dubia">dubia</tp:taxon-name-part>
                </tp:taxon-name><comment>de Saussure, 1852: 32 (depository of type series unknown).</comment></tp:nomenclature-citation><tp:nomenclature-citation><tp:taxon-name>
                  <tp:taxon-name-part taxon-name-part-type="genus" reg="Eumenes">Eumenes</tp:taxon-name-part>
                  <tp:taxon-name-part taxon-name-part-type="species" reg="dubius">dubius</tp:taxon-name-part>
                </tp:taxon-name><comment>; <xref ref-type="bibr" rid="B82">Tobias and Kurzenko 1978</xref>: 160; <xref ref-type="bibr" rid="B47">Giordani Soika and Borsato 1995</xref>: 7; <xref ref-type="bibr" rid="B5">Arens 2012</xref>: 486; <xref ref-type="bibr" rid="B69">Neumeyer 2019</xref>: 275; <xref ref-type="bibr" rid="B6">Baldock et al. 2020</xref>: 43; <xref ref-type="bibr" rid="B16">Cassar et al. 2022</xref>: 207.</comment></tp:nomenclature-citation><tp:nomenclature-citation><tp:taxon-name>
                  <tp:taxon-name-part taxon-name-part-type="genus" reg="Eumenes">Eumenes</tp:taxon-name-part>
                  <tp:taxon-name-part taxon-name-part-type="species" reg="dubius">dubius</tp:taxon-name-part>
                  <tp:taxon-name-part taxon-name-part-type="subspecies" reg="dubius">dubius</tp:taxon-name-part>
                </tp:taxon-name><comment>; <xref ref-type="bibr" rid="B18">Castro 1997</xref>: 4; <xref ref-type="bibr" rid="B14">Borsato and Turrisi 2004</xref>: 144; <xref ref-type="bibr" rid="B13">Borsato 2006</xref>: 142; <xref ref-type="bibr" rid="B19">Castro and Sanza 2009</xref>: 266; <xref ref-type="bibr" rid="B53">Gusenleitner 2013</xref>: 27.</comment></tp:nomenclature-citation><tp:nomenclature-citation><tp:taxon-name><tp:taxon-name-part taxon-name-part-type="genus" reg="Eumenes">Eumenes</tp:taxon-name-part> (<tp:taxon-name-part taxon-name-part-type="subgenus" reg="Eumenes">Eumenes</tp:taxon-name-part>) <tp:taxon-name-part taxon-name-part-type="species" reg="dubius">dubius</tp:taxon-name-part> <tp:taxon-name-part taxon-name-part-type="subspecies" reg="dubius">dubius</tp:taxon-name-part></tp:taxon-name><comment>; <xref ref-type="bibr" rid="B84">van der Vecht and Fischer 1972</xref>: 127 (literature before 1972); <xref ref-type="bibr" rid="B17">Castro 1992</xref>: 24; <xref ref-type="bibr" rid="B21">Dal Pos et al. 2022</xref>: 15.</comment></tp:nomenclature-citation><tp:nomenclature-citation><tp:taxon-name><tp:taxon-name-part taxon-name-part-type="genus" reg="Eumenes">Eumenes</tp:taxon-name-part> (<tp:taxon-name-part taxon-name-part-type="subgenus" reg="Eumenes">Eumenes</tp:taxon-name-part>) <tp:taxon-name-part taxon-name-part-type="species" reg="dubius">dubius</tp:taxon-name-part></tp:taxon-name><comment>; <xref ref-type="bibr" rid="B29">Fateryga 2017</xref>: 181–182, <xref ref-type="bibr" rid="B30">2018</xref>: 206.</comment></tp:nomenclature-citation><tp:nomenclature-citation><tp:taxon-name><tp:taxon-name-part taxon-name-part-type="genus" reg="Eumenes">Eumenes</tp:taxon-name-part> (<tp:taxon-name-part taxon-name-part-type="subgenus" reg="Eumenes">Eumenes</tp:taxon-name-part>) <tp:taxon-name-part taxon-name-part-type="species" reg="dubius">dubius</tp:taxon-name-part> <tp:taxon-name-part taxon-name-part-type="subspecies" reg="dubius">dubius</tp:taxon-name-part> <tp:taxon-name-part taxon-name-part-type="infraspecific-rank">var.</tp:taxon-name-part> <tp:taxon-name-part taxon-name-part-type="variety" reg="palaestinensis">palaestinensis</tp:taxon-name-part></tp:taxon-name><comment>Blüthgen, 1938: 467; <xref ref-type="bibr" rid="B29">Fateryga 2017</xref> (as synonym of <tp:taxon-name><tp:taxon-name-part taxon-name-part-type="genus" reg="Eumenes">E.</tp:taxon-name-part><tp:taxon-name-part taxon-name-part-type="species" reg="dubius">dubius</tp:taxon-name-part></tp:taxon-name>).</comment></tp:nomenclature-citation><tp:nomenclature-citation><tp:taxon-name><tp:taxon-name-part taxon-name-part-type="genus" reg="Eumenes">Eumenes</tp:taxon-name-part> (<tp:taxon-name-part taxon-name-part-type="subgenus" reg="Eumenes">Eumenes</tp:taxon-name-part>) <tp:taxon-name-part taxon-name-part-type="species" reg="dubius">dubius</tp:taxon-name-part> <tp:taxon-name-part taxon-name-part-type="subspecies" reg="palaestinensis">palaestinensis</tp:taxon-name-part></tp:taxon-name><comment>; <xref ref-type="bibr" rid="B84">van der Vecht and Fischer 1972</xref>: 127 (literature before 1972); <xref ref-type="bibr" rid="B21">Dal Pos et al. 2022</xref>: 15.</comment></tp:nomenclature-citation><tp:nomenclature-citation><tp:taxon-name><tp:taxon-name-part taxon-name-part-type="genus" reg="Eumenes">Eumenes</tp:taxon-name-part> (<tp:taxon-name-part taxon-name-part-type="subgenus" reg="Eumenes">Eumenes</tp:taxon-name-part>) <tp:taxon-name-part taxon-name-part-type="species" reg="dubius">dubius</tp:taxon-name-part> <tp:taxon-name-part taxon-name-part-type="subspecies" reg="dubius">dubius</tp:taxon-name-part> <tp:taxon-name-part taxon-name-part-type="infraspecific-rank">var.</tp:taxon-name-part> <tp:taxon-name-part taxon-name-part-type="variety" reg="macedonica">macedonica</tp:taxon-name-part></tp:taxon-name><comment>Blüthgen, 1952: 5, 15; <xref ref-type="bibr" rid="B29">Fateryga 2017</xref> (as synonym of <tp:taxon-name><tp:taxon-name-part taxon-name-part-type="genus" reg="Eumenes">E.</tp:taxon-name-part><tp:taxon-name-part taxon-name-part-type="species" reg="dubius">dubius</tp:taxon-name-part></tp:taxon-name>).</comment></tp:nomenclature-citation><tp:nomenclature-citation><tp:taxon-name><tp:taxon-name-part taxon-name-part-type="genus" reg="Eumenes">Eumenes</tp:taxon-name-part> (<tp:taxon-name-part taxon-name-part-type="subgenus" reg="Eumenes">Eumenes</tp:taxon-name-part>) <tp:taxon-name-part taxon-name-part-type="species" reg="dubius">dubius</tp:taxon-name-part> <tp:taxon-name-part taxon-name-part-type="subspecies" reg="macedonicus">macedonicus</tp:taxon-name-part></tp:taxon-name><comment>; <xref ref-type="bibr" rid="B84">van der Vecht and Fischer 1972</xref>: 127 (literature before 1972); <xref ref-type="bibr" rid="B21">Dal Pos et al. 2022</xref>: 15.</comment></tp:nomenclature-citation></tp:nomenclature-citation-list></tp:nomenclature><tp:treatment-sec sec-type="notes" id="SECID0EP3CI"><title>Notes.</title><p>Rarely collected species in C and S Europe, but common in Spain and Portugal (<xref ref-type="bibr" rid="B17">Castro 1992</xref>; <xref ref-type="bibr" rid="B6">Baldock et al. 2020</xref>) and S Greece (<xref ref-type="bibr" rid="B5">Arens 2012</xref>). <xref ref-type="bibr" rid="B17">Castro (1992)</xref> collected a large series in NE Spain and because of the observed variation in his series he concluded that the European specimens of <italic><tp:taxon-name><tp:taxon-name-part taxon-name-part-type="genus" reg="Eumenes">E.</tp:taxon-name-part><tp:taxon-name-part taxon-name-part-type="species" reg="sareptanus">sareptanus</tp:taxon-name-part></tp:taxon-name></italic> should be included under <italic><tp:taxon-name><tp:taxon-name-part taxon-name-part-type="genus" reg="Eumenes">E.</tp:taxon-name-part><tp:taxon-name-part taxon-name-part-type="species" reg="dubius">dubius</tp:taxon-name-part></tp:taxon-name></italic>. According to the NJ tree based on COI sequences in <xref ref-type="bibr" rid="B79">Schmid-Egger and Schmidt (2021)</xref><italic><tp:taxon-name><tp:taxon-name-part taxon-name-part-type="genus" reg="Eumenes">E.</tp:taxon-name-part><tp:taxon-name-part taxon-name-part-type="species" reg="sareptanus">sareptanus</tp:taxon-name-part></tp:taxon-name></italic> is a species separate from <italic><tp:taxon-name><tp:taxon-name-part taxon-name-part-type="genus" reg="Eumenes">E.</tp:taxon-name-part><tp:taxon-name-part taxon-name-part-type="species" reg="dubius">dubius</tp:taxon-name-part></tp:taxon-name></italic> (both from Spain) and both differ from <italic><tp:taxon-name><tp:taxon-name-part taxon-name-part-type="genus" reg="Eumenes">E.</tp:taxon-name-part><tp:taxon-name-part taxon-name-part-type="species" reg="dubius">dubius</tp:taxon-name-part></tp:taxon-name></italic> from Cyprus. According to <xref ref-type="bibr" rid="B51">Gusenleitner (1972)</xref> specimens from Cyprus are more or less intermediately coloured to <italic><tp:taxon-name><tp:taxon-name-part taxon-name-part-type="genus" reg="Eumenes">E.</tp:taxon-name-part><tp:taxon-name-part taxon-name-part-type="species" reg="dubius">d.</tp:taxon-name-part><tp:taxon-name-part taxon-name-part-type="subspecies" reg="palaestinensis">palaestinensis</tp:taxon-name-part></tp:taxon-name></italic> Blüthgen and possibly this name should be applied if it concerns a valid species. Because of the differences in COI sequences combined with the usually distinct difference in the shape of the male apical antennal segment we refrain from including <italic><tp:taxon-name><tp:taxon-name-part taxon-name-part-type="genus" reg="Eumenes">E.</tp:taxon-name-part><tp:taxon-name-part taxon-name-part-type="species" reg="sareptanus">sareptanus</tp:taxon-name-part></tp:taxon-name></italic> under <italic><tp:taxon-name><tp:taxon-name-part taxon-name-part-type="genus" reg="Eumenes">E.</tp:taxon-name-part><tp:taxon-name-part taxon-name-part-type="species" reg="dubius">dubius</tp:taxon-name-part></tp:taxon-name></italic> as was proposed by <xref ref-type="bibr" rid="B17">Castro (1992)</xref>, <xref ref-type="bibr" rid="B40">Gereys (2016)</xref> and <xref ref-type="bibr" rid="B6">Baldock et al. (2020)</xref> till a more thoroughly study is made of this complex. Traditionally, <italic><tp:taxon-name><tp:taxon-name-part taxon-name-part-type="genus" reg="Eumenes">E.</tp:taxon-name-part><tp:taxon-name-part taxon-name-part-type="species" reg="dubius">dubius</tp:taxon-name-part></tp:taxon-name></italic> is separated from <italic><tp:taxon-name><tp:taxon-name-part taxon-name-part-type="genus" reg="Eumenes">E.</tp:taxon-name-part><tp:taxon-name-part taxon-name-part-type="species" reg="sareptanus">sareptanus</tp:taxon-name-part></tp:taxon-name></italic> by having the setae of the mesoscutum about half as long as apical width of the scape and the apical lamella of the second tergite as long as height of preapical vertical depression of the tergite. Unfortunately, both seems too variable for separating both taxa.</p><fig id="F12" position="float" orientation="portrait"><object-id xmlns:xlink="http://www.w3.org/1999/xlink" content-type="doi" xlink:type="simple">10.3897/zookeys.1143.94951.figures75-84</object-id><object-id xmlns:xlink="http://www.w3.org/1999/xlink" content-type="arpha" xlink:type="simple">C87684C1-9F19-5F7D-B23B-EBCA1A8BA460</object-id><label>Figures 75–84.</label><caption><p><italic><tp:taxon-name><tp:taxon-name-part taxon-name-part-type="genus" reg="Eumenes">Eumenes</tp:taxon-name-part><tp:taxon-name-part taxon-name-part-type="species" reg="dubius">dubius</tp:taxon-name-part></tp:taxon-name></italic> de Saussure, Bulgaria, female <bold>75</bold> metasoma lateral <bold>76</bold> first metasomal tergite dorsal <bold>77</bold> first tergite ventral <bold>78</bold> mesosoma dorsal <bold>79</bold> second metasomal tergite latero-dorsal <bold>80</bold> head anterior <bold>81</bold> head and propleuron lateral <bold>82</bold> antenna <bold>83</bold> hind tarsal claws <bold>84</bold> mesoscutum and scutellum lateral.</p></caption></fig><fig id="F13" position="float" orientation="portrait"><object-id xmlns:xlink="http://www.w3.org/1999/xlink" content-type="doi" xlink:type="simple">10.3897/zookeys.1143.94951.figures85-93</object-id><object-id xmlns:xlink="http://www.w3.org/1999/xlink" content-type="arpha" xlink:type="simple">0A7616D1-DEEF-5AC1-9C81-A98B3A3999CE</object-id><label>Figures 85–93.</label><caption><p><italic><tp:taxon-name><tp:taxon-name-part taxon-name-part-type="genus" reg="Eumenes">Eumenes</tp:taxon-name-part><tp:taxon-name-part taxon-name-part-type="species" reg="dubius">dubius</tp:taxon-name-part></tp:taxon-name></italic> de Saussure, Bulgaria, male <bold>85</bold> metasoma lateral <bold>86</bold> first metasomal tergite dorsal <bold>87</bold> first tergite ventral <bold>88</bold> head and mesosoma dorsal <bold>89</bold> apical hook of antenna lateral <bold>90</bold> head anterior <bold>91</bold> head and propleuron lateral <bold>92</bold> apical hook of antenna latero-ventral <bold>93</bold> mesoscutum and scutellum lateral.</p></caption><graphic xmlns:xlink="http://www.w3.org/1999/xlink" xlink:href="zookeys-1143-093_article-94951__-g012.jpg" position="float" orientation="portrait" xlink:type="simple" id="oo_803436.jpg"><uri content-type="original_file" xlink:type="simple">https://binary.pensoft.net/fig/803436</uri></graphic></fig></tp:treatment-sec><tp:treatment-sec sec-type="distribution" id="SECID0E3DDI"><title>Distribution.</title><p>Asia, Central and South Europe. Absent in Switzerland according to <xref ref-type="bibr" rid="B69">Neumeyer (2019)</xref> and common in Peloponnesus (Greece; <xref ref-type="bibr" rid="B5">Arens 2012</xref>). Outside Europe in N Africa, Caucasus, Turkey, Syria, Jordan, Lebanon, Israel, Iraq, Iran, Turkmenistan, Tajikistan, and Kazakhstan. Introduced in S America (<xref ref-type="bibr" rid="B52">Gusenleitner 1999</xref>).</p></tp:treatment-sec><ref-list><ref id="B82"><mixed-citation xmlns:xlink="http://www.w3.org/1999/xlink" xlink:type="simple"><person-group><name name-style="western"><surname>Tobias</surname><given-names>VI</given-names></name><name name-style="western"><surname>Kurzenko</surname><given-names>NV</given-names></name></person-group> (<year>1978</year>) <article-title>Sem. 2. <tp:taxon-name><tp:taxon-name-part taxon-name-part-type="family">Eumenidae</tp:taxon-name-part></tp:taxon-name>, 152–173.</article-title> In: <person-group><name name-style="western"><surname>Medvedev</surname><given-names>G</given-names></name></person-group> (<role>Ed.</role>) <issue-title>Keys to the identification of insects of European USSR.</issue-title><source><tp:taxon-name><tp:taxon-name-part taxon-name-part-type="order">Hymenoptera</tp:taxon-name-part></tp:taxon-name> 3(1)</source>, <fpage>1</fpage>–<lpage>584</lpage>. [In Russian]</mixed-citation></ref><ref id="B47"><mixed-citation xmlns:xlink="http://www.w3.org/1999/xlink" xlink:type="simple"><person-group><name name-style="western"><surname>Giordani Soika</surname><given-names>A</given-names></name><name name-style="western"><surname>Borsato</surname><given-names>W</given-names></name></person-group> (<year>1995</year>) <article-title><tp:taxon-name><tp:taxon-name-part taxon-name-part-type="order">Hymenoptera</tp:taxon-name-part></tp:taxon-name><tp:taxon-name><tp:taxon-name-part taxon-name-part-type="superfamily">Vespoidea</tp:taxon-name-part></tp:taxon-name>.</article-title><source>In: Minelli A, Ruffo S, La Posta S (Eds) Checklist delle specie della fauna Italiana</source><volume>103</volume>: <fpage>1</fpage>–<lpage>9</lpage>. [Calderini (Bologna)]</mixed-citation></ref><ref id="B5"><mixed-citation xmlns:xlink="http://www.w3.org/1999/xlink" xlink:type="simple"><person-group><name name-style="western"><surname>Arens</surname><given-names>W</given-names></name></person-group> (<year>2012</year>) <article-title>Die solitären Faltenwespen der Peloponnes (<tp:taxon-name><tp:taxon-name-part taxon-name-part-type="order">Hymenoptera</tp:taxon-name-part></tp:taxon-name>: <tp:taxon-name><tp:taxon-name-part taxon-name-part-type="family">Vespidae</tp:taxon-name-part></tp:taxon-name>: <tp:taxon-name><tp:taxon-name-part taxon-name-part-type="subfamily">Raphiglossinae</tp:taxon-name-part></tp:taxon-name>, <tp:taxon-name><tp:taxon-name-part taxon-name-part-type="subfamily">Eumeninae</tp:taxon-name-part></tp:taxon-name>) 1. Teil.</article-title><source>Linzer Biologische Beitrage</source><volume>44</volume>(<issue>1</issue>): <fpage>481</fpage>–<lpage>522</lpage>.</mixed-citation></ref><ref id="B69"><mixed-citation xmlns:xlink="http://www.w3.org/1999/xlink" xlink:type="simple"><person-group><name name-style="western"><surname>Neumeyer</surname><given-names>R</given-names></name></person-group> (<year>2019</year>) <article-title><tp:taxon-name><tp:taxon-name-part taxon-name-part-type="family">Vespidae</tp:taxon-name-part></tp:taxon-name>.</article-title><source>Fauna Helvetica</source><volume>31</volume>: <fpage>1</fpage>–<lpage>381</lpage>.</mixed-citation></ref><ref id="B6"><mixed-citation xmlns:xlink="http://www.w3.org/1999/xlink" xlink:type="simple"><person-group><name name-style="western"><surname>Baldock</surname><given-names>D</given-names></name><name name-style="western"><surname>Castro</surname><given-names>L</given-names></name><name name-style="western"><surname>Cross</surname><given-names>I</given-names></name><name name-style="western"><surname>Schmid-Egger</surname><given-names>C</given-names></name><name name-style="western"><surname>Smit</surname><given-names>J</given-names></name><name name-style="western"><surname>Wood</surname><given-names>TJ</given-names></name></person-group> (<year>2020</year>) <article-title>The vespiform wasps of Portugal (<tp:taxon-name><tp:taxon-name-part taxon-name-part-type="order">Hymenoptera</tp:taxon-name-part></tp:taxon-name>: <tp:taxon-name><tp:taxon-name-part taxon-name-part-type="superfamily">Scolioidea</tp:taxon-name-part></tp:taxon-name>, <tp:taxon-name><tp:taxon-name-part taxon-name-part-type="superfamily">Tiphioidea</tp:taxon-name-part></tp:taxon-name>, <tp:taxon-name><tp:taxon-name-part taxon-name-part-type="superfamily">Pompiloidea</tp:taxon-name-part></tp:taxon-name> &amp; <tp:taxon-name><tp:taxon-name-part taxon-name-part-type="superfamily">Vespoidea</tp:taxon-name-part></tp:taxon-name>).</article-title><source>Monografìas Sociedad Entomológiva Aragonesa</source><volume>34</volume>: <fpage>1</fpage>–<lpage>73</lpage>.</mixed-citation></ref><ref id="B16"><mixed-citation xmlns:xlink="http://www.w3.org/1999/xlink" xlink:type="simple"><person-group><name name-style="western"><surname>Cassar</surname><given-names>T</given-names></name><name name-style="western"><surname>Mifsud</surname><given-names>D</given-names></name><name name-style="western"><surname>Selis</surname><given-names>M</given-names></name></person-group> (<year>2022</year>) <article-title>The potter wasps of the Maltese Islands (<tp:taxon-name><tp:taxon-name-part taxon-name-part-type="order">Hymenoptera</tp:taxon-name-part></tp:taxon-name>, <tp:taxon-name><tp:taxon-name-part taxon-name-part-type="family">Vespidae</tp:taxon-name-part></tp:taxon-name>, <tp:taxon-name><tp:taxon-name-part taxon-name-part-type="subfamily">Eumeninae</tp:taxon-name-part></tp:taxon-name>).</article-title><source>Journal of <tp:taxon-name><tp:taxon-name-part taxon-name-part-type="order">Hymenoptera</tp:taxon-name-part></tp:taxon-name> Research</source><volume>90</volume>: <fpage>201</fpage>–<lpage>212</lpage>. <ext-link xlink:href="10.3897/jhr.90.79373" ext-link-type="doi" xlink:type="simple">https://doi.org/10.3897/jhr.90.79373</ext-link></mixed-citation></ref><ref id="B18"><mixed-citation xmlns:xlink="http://www.w3.org/1999/xlink" xlink:type="simple"><person-group><name name-style="western"><surname>Castro</surname><given-names>L</given-names></name></person-group> (<year>1997</year>) <article-title>Familia <tp:taxon-name><tp:taxon-name-part taxon-name-part-type="family">Vespidae</tp:taxon-name-part></tp:taxon-name>: Subfamilia <tp:taxon-name><tp:taxon-name-part taxon-name-part-type="subfamily">Eumeninae</tp:taxon-name-part></tp:taxon-name>.</article-title><source>Catalogus de la entomofauna aragonesa</source><volume>16</volume>: <fpage>3</fpage>–<lpage>8</lpage>.</mixed-citation></ref><ref id="B14"><mixed-citation xmlns:xlink="http://www.w3.org/1999/xlink" xlink:type="simple"><person-group><name name-style="western"><surname>Borsato</surname><given-names>W</given-names></name><name name-style="western"><surname>Turrisi</surname><given-names>GF</given-names></name></person-group> (<year>2004</year>) <article-title>Contributo alla conoscenza degli <tp:taxon-name><tp:taxon-name-part taxon-name-part-type="family">Eumenidae</tp:taxon-name-part></tp:taxon-name> di Sicilia (<tp:taxon-name><tp:taxon-name-part taxon-name-part-type="order">Hymenoptera</tp:taxon-name-part></tp:taxon-name>, <tp:taxon-name><tp:taxon-name-part taxon-name-part-type="superfamily">Vespoidea</tp:taxon-name-part></tp:taxon-name>).</article-title><source>Bollettino del Museo Civico di Storia Naturale di Venezia</source><volume>55</volume>: <fpage>127</fpage>–<lpage>150</lpage>.</mixed-citation></ref><ref id="B13"><mixed-citation xmlns:xlink="http://www.w3.org/1999/xlink" xlink:type="simple"><person-group><name name-style="western"><surname>Borsato</surname><given-names>W</given-names></name></person-group> (<year>2006</year>) <article-title>Contributo alla conoscenza degli <tp:taxon-name><tp:taxon-name-part taxon-name-part-type="family">Eumenidae</tp:taxon-name-part></tp:taxon-name> di Sardegna e note sulla fauna corsa (<tp:taxon-name><tp:taxon-name-part taxon-name-part-type="order">Hymenoptera</tp:taxon-name-part></tp:taxon-name>, <tp:taxon-name><tp:taxon-name-part taxon-name-part-type="superfamily">Vespoidea</tp:taxon-name-part></tp:taxon-name>).</article-title><source>Bollettino del Museo Civico di Storia Naturale di Venezia</source><volume>57</volume>: <fpage>123</fpage>–<lpage>147</lpage>.</mixed-citation></ref><ref id="B19"><mixed-citation xmlns:xlink="http://www.w3.org/1999/xlink" xlink:type="simple"><person-group><name name-style="western"><surname>Castro</surname><given-names>L</given-names></name><name name-style="western"><surname>Sanza</surname><given-names>F</given-names></name></person-group> (<year>2009</year>) <article-title>Aportación al conocimiento de los <tp:taxon-name><tp:taxon-name-part taxon-name-part-type="family">Vespidae</tp:taxon-name-part></tp:taxon-name> (<tp:taxon-name><tp:taxon-name-part taxon-name-part-type="order">Hymenoptera</tp:taxon-name-part></tp:taxon-name>) de Sierra Nevada (España), con algunos comentarios taxonómicos.</article-title><source>Boletin de la SEA</source><volume>45</volume>: <fpage>259</fpage>–<lpage>278</lpage>.</mixed-citation></ref><ref id="B53"><mixed-citation xmlns:xlink="http://www.w3.org/1999/xlink" xlink:type="simple"><person-group><name name-style="western"><surname>Gusenleitner</surname><given-names>J</given-names></name></person-group> (<year>2013</year>) <article-title>Die Gattungen der <tp:taxon-name><tp:taxon-name-part taxon-name-part-type="subfamily">Eumeninae</tp:taxon-name-part></tp:taxon-name> im Nahen Osten, in Nordafrika und in Arabien (<tp:taxon-name><tp:taxon-name-part taxon-name-part-type="order">Hymenoptera</tp:taxon-name-part></tp:taxon-name>: <tp:taxon-name><tp:taxon-name-part taxon-name-part-type="family">Vespidae</tp:taxon-name-part></tp:taxon-name>: <tp:taxon-name><tp:taxon-name-part taxon-name-part-type="subfamily">Eumeninae</tp:taxon-name-part></tp:taxon-name>).</article-title><source>Linzer Biologische Beitrage</source><volume>45</volume>(<issue>1</issue>): <fpage>5</fpage>–<lpage>107</lpage>.</mixed-citation></ref><ref id="B84"><mixed-citation xmlns:xlink="http://www.w3.org/1999/xlink" xlink:type="simple"><person-group><name name-style="western"><surname>van der Vecht</surname><given-names>J</given-names></name><name name-style="western"><surname>Fischer</surname><given-names>FCJ</given-names></name></person-group> (<year>1972</year>) <article-title>Palaearctic <tp:taxon-name><tp:taxon-name-part taxon-name-part-type="family">Eumenidae</tp:taxon-name-part></tp:taxon-name>.</article-title><source>Hymenopterorum catalogus nova editio</source><volume>8</volume>: <fpage>1</fpage>–<lpage>200</lpage>.</mixed-citation></ref><ref id="B17"><mixed-citation xmlns:xlink="http://www.w3.org/1999/xlink" xlink:type="simple"><person-group><name name-style="western"><surname>Castro</surname><given-names>L</given-names></name></person-group> (<year>1992</year>) <article-title>Sobre los euménidos (Hym., <tp:taxon-name><tp:taxon-name-part taxon-name-part-type="superfamily">Vespoidea</tp:taxon-name-part></tp:taxon-name>) del valle medio del Ebro.</article-title><source>Zapateri, Revista aragonesa de entomología</source><volume>2</volume>: <fpage>21</fpage>–<lpage>34</lpage>.</mixed-citation></ref><ref id="B21"><mixed-citation xmlns:xlink="http://www.w3.org/1999/xlink" xlink:type="simple"><person-group><name name-style="western"><surname>Dal Pos</surname><given-names>D</given-names></name><name name-style="western"><surname>Carpenter</surname><given-names>JM</given-names></name><name name-style="western"><surname>Uliana</surname><given-names>M</given-names></name></person-group> (<year>2022</year>) <article-title>The Giordani Soika collection of <tp:taxon-name><tp:taxon-name-part taxon-name-part-type="subfamily">Eumeninae</tp:taxon-name-part></tp:taxon-name> at the Natural History Museum of Venice Giancarlo Ligabue: Catalogue of species and type specimens (<tp:taxon-name><tp:taxon-name-part taxon-name-part-type="class">Insecta</tp:taxon-name-part></tp:taxon-name>, <tp:taxon-name><tp:taxon-name-part taxon-name-part-type="order">Hymenoptera</tp:taxon-name-part></tp:taxon-name>, <tp:taxon-name><tp:taxon-name-part taxon-name-part-type="family">Vespidae</tp:taxon-name-part></tp:taxon-name>).</article-title><source>Zootaxa</source><volume>5137</volume>(<issue>1</issue>): <fpage>1</fpage>–<lpage>111</lpage>. <ext-link xlink:href="10.11646/zootaxa.5137.1.1" ext-link-type="doi" xlink:type="simple">https://doi.org/10.11646/zootaxa.5137.1.1</ext-link></mixed-citation></ref><ref id="B29"><mixed-citation xmlns:xlink="http://www.w3.org/1999/xlink" xlink:type="simple"><person-group><name name-style="western"><surname>Fateryga</surname><given-names>AV</given-names></name></person-group> (<year>2017</year>) <article-title>Subfamily <tp:taxon-name><tp:taxon-name-part taxon-name-part-type="subfamily">Eumeninae</tp:taxon-name-part></tp:taxon-name> – Potter wasps, 178–192.</article-title> In: <person-group><name name-style="western"><surname>Belokobylskij</surname><given-names>SA</given-names></name><name name-style="western"><surname>Lelej</surname><given-names>AS</given-names></name></person-group> (<role>Eds</role>) <issue-title>Annotated catalogue of the Hymenoptera of Russia.</issue-title><source><tp:taxon-name><tp:taxon-name-part taxon-name-part-type="suborder">Symphyta</tp:taxon-name-part></tp:taxon-name> and <tp:taxon-name><tp:taxon-name-part taxon-name-part-type="suborder">Apocrita</tp:taxon-name-part></tp:taxon-name>: <tp:taxon-name><tp:taxon-name-part taxon-name-part-type="infraorder">Aculeata</tp:taxon-name-part></tp:taxon-name></source><volume>1</volume>: <fpage>1</fpage>–<lpage>476</lpage>.</mixed-citation></ref><ref id="B30"><mixed-citation xmlns:xlink="http://www.w3.org/1999/xlink" xlink:type="simple"><person-group><name name-style="western"><surname>Fateryga</surname><given-names>AV</given-names></name></person-group> (<year>2018</year>) Wasps of the family <tp:taxon-name><tp:taxon-name-part taxon-name-part-type="family">Vespidae</tp:taxon-name-part></tp:taxon-name> (<tp:taxon-name><tp:taxon-name-part taxon-name-part-type="order">Hymenoptera</tp:taxon-name-part></tp:taxon-name>) of the Crimean Peninsula Entomofauna 39: 193–233.</mixed-citation></ref><ref id="B79"><mixed-citation xmlns:xlink="http://www.w3.org/1999/xlink" xlink:type="simple"><person-group><name name-style="western"><surname>Schmid-Egger</surname><given-names>C</given-names></name><name name-style="western"><surname>Schmidt</surname><given-names>S</given-names></name></person-group> (<year>2021</year>) <article-title>Unexpected diversity in Central European <tp:taxon-name><tp:taxon-name-part taxon-name-part-type="superfamily">Vespoidea</tp:taxon-name-part></tp:taxon-name> (<tp:taxon-name><tp:taxon-name-part taxon-name-part-type="order">Hymenoptera</tp:taxon-name-part></tp:taxon-name>, <tp:taxon-name><tp:taxon-name-part taxon-name-part-type="family">Mutillidae</tp:taxon-name-part></tp:taxon-name>, <tp:taxon-name><tp:taxon-name-part taxon-name-part-type="family">Myrmosidae</tp:taxon-name-part></tp:taxon-name>, <tp:taxon-name><tp:taxon-name-part taxon-name-part-type="family">Sapygidae</tp:taxon-name-part></tp:taxon-name>, <tp:taxon-name><tp:taxon-name-part taxon-name-part-type="family">Scoliidae</tp:taxon-name-part></tp:taxon-name>, <tp:taxon-name><tp:taxon-name-part taxon-name-part-type="family">Tiphiidae</tp:taxon-name-part></tp:taxon-name>, <tp:taxon-name><tp:taxon-name-part taxon-name-part-type="family">Thynnidae</tp:taxon-name-part></tp:taxon-name>, <tp:taxon-name><tp:taxon-name-part taxon-name-part-type="family">Vespidae</tp:taxon-name-part></tp:taxon-name>), with description of two species of <italic><tp:taxon-name><tp:taxon-name-part taxon-name-part-type="genus">Smicromyrme</tp:taxon-name-part></tp:taxon-name></italic> Thomson, 1870.</article-title><source>ZooKeys</source><volume>1062</volume>: <fpage>49</fpage>–<lpage>72</lpage>. <ext-link xlink:href="10.3897/zookeys.1062.70763" ext-link-type="doi" xlink:type="simple">https://doi.org/10.3897/zookeys.1062.70763</ext-link></mixed-citation></ref><ref id="B51"><mixed-citation xmlns:xlink="http://www.w3.org/1999/xlink" xlink:type="simple"><person-group><name name-style="western"><surname>Gusenleitner</surname><given-names>J</given-names></name></person-group> (<year>1972</year>) Übersicht über die derzeit bekannten westpaläarktischen Arten der Gattung <italic><tp:taxon-name><tp:taxon-name-part taxon-name-part-type="genus">Eumenes</tp:taxon-name-part></tp:taxon-name></italic> Latr. 1802 (Hym. <tp:taxon-name><tp:taxon-name-part taxon-name-part-type="superfamily">Vespoidea</tp:taxon-name-part></tp:taxon-name>). Bollettino del Museo civico di storia naturale di Venezia XXII–XXIII: 67–117.</mixed-citation></ref><ref id="B40"><mixed-citation xmlns:xlink="http://www.w3.org/1999/xlink" xlink:type="simple"><person-group><name name-style="western"><surname>Gereys</surname><given-names>B</given-names></name></person-group> (<year>2016</year>) <article-title><tp:taxon-name><tp:taxon-name-part taxon-name-part-type="family">Vespidae</tp:taxon-name-part></tp:taxon-name> solitaire de France métropolitaine (<tp:taxon-name><tp:taxon-name-part taxon-name-part-type="order">Hymenoptera</tp:taxon-name-part></tp:taxon-name>: <tp:taxon-name><tp:taxon-name-part taxon-name-part-type="subfamily">Eumeninae</tp:taxon-name-part></tp:taxon-name>, <tp:taxon-name><tp:taxon-name-part taxon-name-part-type="subfamily">Masarinae</tp:taxon-name-part></tp:taxon-name>).</article-title><source>Faune de France</source><volume>98</volume>: <fpage>1</fpage>–<lpage>330</lpage>.</mixed-citation></ref><ref id="B52"><mixed-citation xmlns:xlink="http://www.w3.org/1999/xlink" xlink:type="simple"><person-group><name name-style="western"><surname>Gusenleitner</surname><given-names>J</given-names></name></person-group> (<year>1999</year>) <article-title>Bestimmungstabellen mittel- und südeuropäischer Eumeniden (<tp:taxon-name><tp:taxon-name-part taxon-name-part-type="superfamily">Vespoidea</tp:taxon-name-part></tp:taxon-name>, <tp:taxon-name><tp:taxon-name-part taxon-name-part-type="order">Hymenoptera</tp:taxon-name-part></tp:taxon-name>) Teil 11. Die Gattungen <italic><tp:taxon-name><tp:taxon-name-part taxon-name-part-type="genus">Discoelius</tp:taxon-name-part></tp:taxon-name></italic> Latreille 1809, <italic><tp:taxon-name><tp:taxon-name-part taxon-name-part-type="genus">Eumenes</tp:taxon-name-part></tp:taxon-name></italic> Latreille 1802, <italic><tp:taxon-name><tp:taxon-name-part taxon-name-part-type="genus">Katamenes</tp:taxon-name-part></tp:taxon-name></italic> Meade-Waldo 1910, <italic><tp:taxon-name><tp:taxon-name-part taxon-name-part-type="genus">Delta</tp:taxon-name-part></tp:taxon-name></italic> Saussure 1855, <italic><tp:taxon-name><tp:taxon-name-part taxon-name-part-type="genus">Ischnogasteroides</tp:taxon-name-part></tp:taxon-name></italic> Magretti 1884 und <italic><tp:taxon-name><tp:taxon-name-part taxon-name-part-type="genus">Pareumenes</tp:taxon-name-part></tp:taxon-name></italic> Saussure 1855.</article-title><source>Linzer Biologische Beitrage</source><volume>31</volume>(<issue>2</issue>): <fpage>561</fpage>–<lpage>584</lpage>.</mixed-citation></ref></ref-list></tp:taxon-treatment>
