# Supplementary material for: ﻿Review of the European Eumenes Latreille (Hymenoptera, Vespidae) using morphology and DNA barcodes, with an illustrated key to species
Source: Zookeys. 2023 Jan 31;1143:93–163. doi: 10.3897/zookeys.1143.94951 (PMC10208603; doi:10.3897/zookeys.1143.94951)
Supplement: XML Treatment for Eumenes papillarius [file zookeys.1143.94951-treatment7.xml]

<!DOCTYPE tp:taxon-treatment
  PUBLIC "-//TaxonX//DTD Taxonomic Treatment Publishing DTD v0 20100105//EN" "tax-treatment-NSO.dtd">
<tp:taxon-treatment xmlns:tp="http://www.plazi.org/taxpub"><tp:treatment-meta><kwd-group><label>Taxon classification</label><kwd>
                <named-content content-type="kingdom">Animalia</named-content>
              </kwd><kwd>
                <named-content content-type="order">Hymenoptera</named-content>
              </kwd><kwd>
                <named-content content-type="family">Vespidae</named-content>
              </kwd></kwd-group><mixed-citation publication-type="journal"><person-group><name><surname>van Achterberg</surname><given-names>Cornelis</given-names></name><name><surname>Smit</surname><given-names>John T.</given-names></name><name><surname>Ljubomirov</surname><given-names>Toshko</given-names></name></person-group><article-title>﻿Review of the European <italic><tp:taxon-name><tp:taxon-name-part taxon-name-part-type="genus" reg="Eumenes">Eumenes</tp:taxon-name-part></tp:taxon-name></italic> Latreille (<tp:taxon-name><tp:taxon-name-part taxon-name-part-type="order">Hymenoptera</tp:taxon-name-part></tp:taxon-name>, <tp:taxon-name><tp:taxon-name-part taxon-name-part-type="family">Vespidae</tp:taxon-name-part></tp:taxon-name>) using morphology and DNA barcodes, with an illustrated key to species</article-title><source>Zookeys</source><day>31</day><month>01</month><year>2023</year><volume>1143</volume><fpage>93</fpage><lpage>163</lpage><pub-id pub-id-type="doi">10.3897/zookeys.1143.94951</pub-id></mixed-citation></tp:treatment-meta><tp:nomenclature><label>﻿</label><tp:taxon-name>
              <object-id xmlns:xlink="http://www.w3.org/1999/xlink" content-type="arpha" xlink:type="simple">198D3A48-865D-59F4-B6DD-6695854AD86B</object-id>
              <tp:taxon-name-part taxon-name-part-type="genus" reg="Eumenes">Eumenes</tp:taxon-name-part>
              <tp:taxon-name-part taxon-name-part-type="species" reg="papillarius">papillarius</tp:taxon-name-part>
            </tp:taxon-name><tp:taxon-authority>(Christ, 1791)</tp:taxon-authority><xref ref-type="fig" rid="F16">Figs 112–121</xref><xref ref-type="fig" rid="F17">, 122–131</xref><xref ref-type="fig" rid="F32">, 262–266</xref><tp:nomenclature-citation-list><tp:nomenclature-citation><tp:taxon-name>
                  <tp:taxon-name-part taxon-name-part-type="genus" reg="Sphex">Sphex</tp:taxon-name-part>
                  <tp:taxon-name-part taxon-name-part-type="species" reg="papillarius">papillarius</tp:taxon-name-part>
                </tp:taxon-name><comment>Christ, 1791: 325.</comment></tp:nomenclature-citation><tp:nomenclature-citation><tp:taxon-name>
                  <tp:taxon-name-part taxon-name-part-type="genus" reg="Eumenes">Eumenes</tp:taxon-name-part>
                  <tp:taxon-name-part taxon-name-part-type="species" reg="papillarius">papillarius</tp:taxon-name-part>
                </tp:taxon-name><comment>; <xref ref-type="bibr" rid="B82">Tobias and Kurzenko 1978</xref>: 160; <xref ref-type="bibr" rid="B57">Hensen 1985</xref>: 45; <xref ref-type="bibr" rid="B18">Castro 1997</xref>: 4; <xref ref-type="bibr" rid="B78">Schmid-Egger and Schmidt 2002</xref>: 18; <xref ref-type="bibr" rid="B75">Schmid-Egger 2004</xref>: 72, <xref ref-type="bibr" rid="B76">2010</xref>: 23; <xref ref-type="bibr" rid="B80">Smit et al. 2004</xref>: 327; <xref ref-type="bibr" rid="B86">Woydak 2006</xref>: 41–44; <xref ref-type="bibr" rid="B19">Castro and Sanza 2009</xref>: 266; <xref ref-type="bibr" rid="B1">Abenius 2012</xref>: 272; <xref ref-type="bibr" rid="B5">Arens 2012</xref>: 488; <xref ref-type="bibr" rid="B4">Archer 2014</xref>: 33; <xref ref-type="bibr" rid="B68">Neumeyer 2014</xref>: 367, <xref ref-type="bibr" rid="B69">2019</xref>: 272; <xref ref-type="bibr" rid="B6">Baldock et al. 2020</xref>: 44.</comment></tp:nomenclature-citation><tp:nomenclature-citation><tp:taxon-name><tp:taxon-name-part taxon-name-part-type="genus" reg="Eumenes">Eumenes</tp:taxon-name-part> (<tp:taxon-name-part taxon-name-part-type="subgenus" reg="Eumenes">Eumenes</tp:taxon-name-part>) <tp:taxon-name-part taxon-name-part-type="species" reg="papillarius">papillarius</tp:taxon-name-part> <tp:taxon-name-part taxon-name-part-type="subspecies" reg="papillarius">papillarius</tp:taxon-name-part></tp:taxon-name><comment>; <xref ref-type="bibr" rid="B84">van der Vecht and Fischer 1972</xref>: 130 (literature before 1972); <xref ref-type="bibr" rid="B85">Vergés Serra 1985</xref>: 143; <xref ref-type="bibr" rid="B18">Castro 1997</xref>: 4; <xref ref-type="bibr" rid="B74">Sanza 1997</xref>: 451; <xref ref-type="bibr" rid="B40">Gereys 2016</xref>: 132; <xref ref-type="bibr" rid="B21">Dal Pos et al. 2022</xref>: 16.</comment></tp:nomenclature-citation><tp:nomenclature-citation><tp:taxon-name>
                  <tp:taxon-name-part taxon-name-part-type="genus" reg="Eumenes">Eumenes</tp:taxon-name-part>
                  <tp:taxon-name-part taxon-name-part-type="species" reg="papillarius">papillarius</tp:taxon-name-part>
                  <tp:taxon-name-part taxon-name-part-type="subspecies" reg="papillarius">papillarius</tp:taxon-name-part>
                </tp:taxon-name><comment>; <xref ref-type="bibr" rid="B51">Gusenleitner 1972</xref>: 87–88, <xref ref-type="bibr" rid="B53">2013</xref>: 28; <xref ref-type="bibr" rid="B14">Borsato and Turrisi 2004</xref>: 144; <xref ref-type="bibr" rid="B48">Gogala 2022</xref>: 26–28.</comment></tp:nomenclature-citation><tp:nomenclature-citation><tp:taxon-name><tp:taxon-name-part taxon-name-part-type="genus" reg="Eumenes">Eumenes</tp:taxon-name-part> (<tp:taxon-name-part taxon-name-part-type="subgenus" reg="Eumenes">Eumenes</tp:taxon-name-part>) <tp:taxon-name-part taxon-name-part-type="species" reg="papillarius">papillarius</tp:taxon-name-part></tp:taxon-name><comment>; <xref ref-type="bibr" rid="B29">Fateryga 2017</xref>: 182, <xref ref-type="bibr" rid="B30">2018</xref>: 207.</comment></tp:nomenclature-citation><tp:nomenclature-citation><tp:taxon-name>
                  <tp:taxon-name-part taxon-name-part-type="genus" reg="Eumenes">Eumenes</tp:taxon-name-part>
                  <tp:taxon-name-part taxon-name-part-type="species" reg="bipunctis">bipunctis</tp:taxon-name-part>
                </tp:taxon-name><comment>de Saussure, 1852: 33; <xref ref-type="bibr" rid="B84">van der Vecht and Fischer 1972</xref>: 134 (as unidentified species; literature before 1972); <xref ref-type="bibr" rid="B51">Gusenleitner 1972</xref>: 87 (as synonym of <tp:taxon-name><tp:taxon-name-part taxon-name-part-type="genus" reg="Eumenes">E.</tp:taxon-name-part><tp:taxon-name-part taxon-name-part-type="species" reg="papillarius">papillarius</tp:taxon-name-part></tp:taxon-name>); <xref ref-type="bibr" rid="B40">Gereys 2016</xref>: 132 (id.); <xref ref-type="bibr" rid="B29">Fateryga 2017</xref>: 182 (id.).</comment></tp:nomenclature-citation><tp:nomenclature-citation><tp:taxon-name>
                  <tp:taxon-name-part taxon-name-part-type="genus" reg="Eumenes">Eumenes</tp:taxon-name-part>
                  <tp:taxon-name-part taxon-name-part-type="species" reg="bimaculatus">bimaculatus</tp:taxon-name-part>
                </tp:taxon-name><comment>André, 1884: 645; <xref ref-type="bibr" rid="B84">van der Vecht and Fischer 1972</xref>: 130 (as synonym of <tp:taxon-name><tp:taxon-name-part taxon-name-part-type="genus" reg="Eumenes">E.</tp:taxon-name-part><tp:taxon-name-part taxon-name-part-type="species" reg="papillarius">papillarius</tp:taxon-name-part></tp:taxon-name>; literature before 1972): <xref ref-type="bibr" rid="B51">Gusenleitner 1972</xref>: 87 (as synonym of <tp:taxon-name><tp:taxon-name-part taxon-name-part-type="genus" reg="Eumenes">E.</tp:taxon-name-part><tp:taxon-name-part taxon-name-part-type="species" reg="papillarius">papillarius</tp:taxon-name-part></tp:taxon-name>); <xref ref-type="bibr" rid="B40">Gereys 2016</xref>: 132 (id.); <xref ref-type="bibr" rid="B29">Fateryga 2017</xref>: 182 (id.).</comment></tp:nomenclature-citation><tp:nomenclature-citation><tp:taxon-name>
                  <tp:taxon-name-part taxon-name-part-type="genus" reg="Eumenes">Eumenes</tp:taxon-name-part>
                  <tp:taxon-name-part taxon-name-part-type="species" reg="papillarius">papillarius</tp:taxon-name-part>
                  <tp:taxon-name-part taxon-name-part-type="infraspecific-rank">var.</tp:taxon-name-part>
                  <tp:taxon-name-part taxon-name-part-type="variety" reg="baltica">baltica</tp:taxon-name-part>
                </tp:taxon-name><comment>Blüthgen, 1938: 485; <xref ref-type="bibr" rid="B29">Fateryga 2017</xref>: 182 (as synonym of <tp:taxon-name><tp:taxon-name-part taxon-name-part-type="genus" reg="Eumenes">E.</tp:taxon-name-part><tp:taxon-name-part taxon-name-part-type="species" reg="papillarius">papillarius</tp:taxon-name-part></tp:taxon-name>).</comment></tp:nomenclature-citation><tp:nomenclature-citation><tp:taxon-name><tp:taxon-name-part taxon-name-part-type="genus" reg="Eumenes">Eumenes</tp:taxon-name-part> (<tp:taxon-name-part taxon-name-part-type="subgenus" reg="Eumenes">Eumenes</tp:taxon-name-part>) <tp:taxon-name-part taxon-name-part-type="species" reg="papillarius">papillarius</tp:taxon-name-part> <tp:taxon-name-part taxon-name-part-type="subspecies" reg="balticus">balticus</tp:taxon-name-part></tp:taxon-name><comment>; <xref ref-type="bibr" rid="B84">van der Vecht and Fischer 1972</xref>: 130 (literature before 1972); <xref ref-type="bibr" rid="B21">Dal Pos et al. 2022</xref>: 16.</comment></tp:nomenclature-citation><tp:nomenclature-citation><tp:taxon-name>
                  <tp:taxon-name-part taxon-name-part-type="genus" reg="Eumenes">Eumenes</tp:taxon-name-part>
                  <tp:taxon-name-part taxon-name-part-type="species" reg="papillarius">papillarius</tp:taxon-name-part>
                  <tp:taxon-name-part taxon-name-part-type="subspecies" reg="balticus">balticus</tp:taxon-name-part>
                </tp:taxon-name><comment>; <xref ref-type="bibr" rid="B51">Gusenleitner 1972</xref>: 89–90, <xref ref-type="bibr" rid="B52">1999</xref>: 572.</comment></tp:nomenclature-citation><tp:nomenclature-citation><tp:taxon-name>
                  <tp:taxon-name-part taxon-name-part-type="genus" reg="Eumenes">Eumenes</tp:taxon-name-part>
                  <tp:taxon-name-part taxon-name-part-type="species" reg="mediterraneus">mediterraneus</tp:taxon-name-part>
                  <tp:taxon-name-part taxon-name-part-type="subspecies" reg="aemilianus">aemilianus</tp:taxon-name-part>
                </tp:taxon-name><comment>Guiglia, 1951: 28. Syn. nov.</comment></tp:nomenclature-citation><tp:nomenclature-citation><tp:taxon-name><tp:taxon-name-part taxon-name-part-type="genus" reg="Eumenes">Eumenes</tp:taxon-name-part> (<tp:taxon-name-part taxon-name-part-type="subgenus" reg="Eumenes">Eumenes</tp:taxon-name-part>) <tp:taxon-name-part taxon-name-part-type="species" reg="mediterraneus">mediterraneus</tp:taxon-name-part> <tp:taxon-name-part taxon-name-part-type="subspecies" reg="aemilianus">aemilianus</tp:taxon-name-part></tp:taxon-name><comment>; <xref ref-type="bibr" rid="B84">van der Vecht and Fischer 1972</xref>: 125 (literature before 1972).</comment></tp:nomenclature-citation><tp:nomenclature-citation><tp:taxon-name>
                  <tp:taxon-name-part taxon-name-part-type="genus" reg="Eumenes">Eumenes</tp:taxon-name-part>
                  <tp:taxon-name-part taxon-name-part-type="species" reg="aemilianus">aemilianus</tp:taxon-name-part>
                </tp:taxon-name><comment>; <xref ref-type="bibr" rid="B51">Gusenleitner 1972</xref>: 95–96, <xref ref-type="bibr" rid="B52">1999</xref>: 569; <xref ref-type="bibr" rid="B13">Borsato 2006</xref>: 140.</comment></tp:nomenclature-citation><tp:nomenclature-citation><tp:taxon-name>
                  <tp:taxon-name-part taxon-name-part-type="genus" reg="Eumenes">Eumenes</tp:taxon-name-part>
                  <tp:taxon-name-part taxon-name-part-type="species" reg="papillarius">papillarius</tp:taxon-name-part>
                  <tp:taxon-name-part taxon-name-part-type="subspecies" reg="monticola">monticola</tp:taxon-name-part>
                </tp:taxon-name><comment>Blüthgen, 1956: 2; <xref ref-type="bibr" rid="B84">van der Vecht and Fischer 1972</xref>: 130; <xref ref-type="bibr" rid="B18">Castro 1997</xref>: 4 (as synonym of <tp:taxon-name><tp:taxon-name-part taxon-name-part-type="genus" reg="Eumenes">E.</tp:taxon-name-part><tp:taxon-name-part taxon-name-part-type="species" reg="papillarius">papillarius</tp:taxon-name-part></tp:taxon-name>); <xref ref-type="bibr" rid="B40">Gereys 2016</xref>: 132 (id.); <xref ref-type="bibr" rid="B29">Fateryga 2017</xref>: 182 (id.).</comment></tp:nomenclature-citation><tp:nomenclature-citation><tp:taxon-name>
                  <tp:taxon-name-part taxon-name-part-type="genus" reg="Eumenes">Eumenes</tp:taxon-name-part>
                  <tp:taxon-name-part taxon-name-part-type="species" reg="papillarius">papillarius</tp:taxon-name-part>
                  <tp:taxon-name-part taxon-name-part-type="subspecies" reg="rubricornis">rubricornis</tp:taxon-name-part>
                </tp:taxon-name><comment>Giordani Soika (in Gusenleitner), 1972: 90; <xref ref-type="bibr" rid="B52">Gusenleitner 1999</xref>: 572, <xref ref-type="bibr" rid="B53">2013</xref>: 28; <xref ref-type="bibr" rid="B29">Fateryga 2017</xref>: 182 (as synonym of <tp:taxon-name><tp:taxon-name-part taxon-name-part-type="genus" reg="Eumenes">E.</tp:taxon-name-part><tp:taxon-name-part taxon-name-part-type="species" reg="papillarius">papillarius</tp:taxon-name-part></tp:taxon-name>).</comment></tp:nomenclature-citation><tp:nomenclature-citation><tp:taxon-name><tp:taxon-name-part taxon-name-part-type="genus" reg="Eumenes">Eumenes</tp:taxon-name-part> (<tp:taxon-name-part taxon-name-part-type="subgenus" reg="Eumenes">Eumenes</tp:taxon-name-part>) <tp:taxon-name-part taxon-name-part-type="species" reg="papillarius">papillarius</tp:taxon-name-part> <tp:taxon-name-part taxon-name-part-type="subspecies" reg="rubricornis">rubricornis</tp:taxon-name-part></tp:taxon-name><comment>; <xref ref-type="bibr" rid="B21">Dal Pos et al. 2022</xref>: 16.</comment></tp:nomenclature-citation></tp:nomenclature-citation-list></tp:nomenclature><tp:treatment-sec sec-type="notes" id="SECID0EETAK"><title>Notes.</title><p>Large specimens (fore wing length about 10 mm) have frequently a pair of yellow patches on the mesoscutum antero-laterally; the patches vary from minute to large. The photographs of the female holotype kindly supplied by Roberto Poggi (<named-content xmlns:xlink="http://www.w3.org/1999/xlink" content-type="dwc:institutional_code" xlink:title="Museo Civico di Storia Naturale “G. Doria”, Genova, Italy" xlink:href="http://grbio.org/institution/museo-civico-di-storia-naturale-di-genova-giacomo-doria" xlink:type="simple">MSNG</named-content>) show that <italic><tp:taxon-name><tp:taxon-name-part taxon-name-part-type="genus" reg="Eumenes">E.</tp:taxon-name-part><tp:taxon-name-part taxon-name-part-type="species" reg="aemilianus">aemilianus</tp:taxon-name-part></tp:taxon-name></italic> Guiglia, 1951 is a junior synonym of <italic><tp:taxon-name><tp:taxon-name-part taxon-name-part-type="genus" reg="Eumenes">E.</tp:taxon-name-part><tp:taxon-name-part taxon-name-part-type="species" reg="papillarius">papillarius</tp:taxon-name-part></tp:taxon-name></italic> (Christ, 1791) (syn. nov.) because of the entirely dark brown labrum (Fig. <xref ref-type="fig" rid="F32">265</xref>), the shallow apical emargination of the clypeus (Fig. <xref ref-type="fig" rid="F32">265</xref>), the pair of large yellow patches on the mesoscutum (Fig. <xref ref-type="fig" rid="F32">264</xref>) and the medium-sized setosity of the second tergite (mentioned in the original description). The holotype female (deposited in <named-content xmlns:xlink="http://www.w3.org/1999/xlink" content-type="dwc:institutional_code" xlink:title="Museo Civico di Storia Naturale “G. Doria”, Genova, Italy" xlink:href="http://grbio.org/institution/museo-civico-di-storia-naturale-di-genova-giacomo-doria" xlink:type="simple">MSNG</named-content>) is a comparatively yellowish specimen with slender first tergite, it has the clypeus narrowly black apically, the mesoscutum with a pair of large and curved yellow lateral patches, the apex of the antenna black and the apical rim of the second tergite pale yellowish (Figs <xref ref-type="fig" rid="F32">262–266</xref>). The presence or absence of a pair of yellow mesoscutal patches is a variable (and at least partly size related) character in <italic><tp:taxon-name><tp:taxon-name-part taxon-name-part-type="genus" reg="Eumenes">E.</tp:taxon-name-part><tp:taxon-name-part taxon-name-part-type="species" reg="papillarius">papillarius</tp:taxon-name-part></tp:taxon-name></italic> and does not indicate that it concerns a separate species (see also comments of <xref ref-type="bibr" rid="B51">Gusenleitner (1972)</xref> under <italic><tp:taxon-name><tp:taxon-name-part taxon-name-part-type="genus" reg="Eumenes">E.</tp:taxon-name-part><tp:taxon-name-part taxon-name-part-type="species" reg="papillarius">papillarius</tp:taxon-name-part></tp:taxon-name></italic>). Aberrant specimens from the Iberian Peninsula have medium-sized to long setae on the second sternite and the apex of the hind tibia is yellow. The apical lamella of the second tergite varies from pale yellowish to dark brown.</p><fig id="F16" position="float" orientation="portrait"><object-id xmlns:xlink="http://www.w3.org/1999/xlink" content-type="doi" xlink:type="simple">10.3897/zookeys.1143.94951.figures112-121</object-id><object-id xmlns:xlink="http://www.w3.org/1999/xlink" content-type="arpha" xlink:type="simple">CEA87113-A576-54D8-8930-01CA407FC434</object-id><label>Figures 112–121.</label><caption><p><italic><tp:taxon-name><tp:taxon-name-part taxon-name-part-type="genus" reg="Eumenes">Eumenes</tp:taxon-name-part><tp:taxon-name-part taxon-name-part-type="species" reg="papillarius">papillarius</tp:taxon-name-part></tp:taxon-name></italic> (Christ), France, female <bold>112</bold> metasoma lateral <bold>113</bold> first metasomal tergite dorsal <bold>114</bold> first tergite ventral <bold>115</bold> head and mesosoma dorsal <bold>116</bold> second tergite latero-dorsal <bold>117</bold> head anterior <bold>118</bold> head and pronotum lateral <bold>119</bold> antenna anterior <bold>120</bold> hind tarsal claw <bold>121</bold> hind tibia lateral.</p></caption><graphic xmlns:xlink="http://www.w3.org/1999/xlink" xlink:href="zookeys-1143-093_article-94951__-g015.jpg" position="float" orientation="portrait" xlink:type="simple" id="oo_803439.jpg"><uri content-type="original_file" xlink:type="simple">https://binary.pensoft.net/fig/803439</uri></graphic></fig><fig id="F17" position="float" orientation="portrait"><object-id xmlns:xlink="http://www.w3.org/1999/xlink" content-type="doi" xlink:type="simple">10.3897/zookeys.1143.94951.figures122-131</object-id><object-id xmlns:xlink="http://www.w3.org/1999/xlink" content-type="arpha" xlink:type="simple">9E4C3896-EED5-5EDE-A41A-2B3DC4703FD4</object-id><label>Figures 122–131.</label><caption><p><italic><tp:taxon-name><tp:taxon-name-part taxon-name-part-type="genus" reg="Eumenes">Eumenes</tp:taxon-name-part><tp:taxon-name-part taxon-name-part-type="species" reg="papillarius">papillarius</tp:taxon-name-part></tp:taxon-name></italic> (Christ), France, male <bold>122</bold> metasoma lateral <bold>123</bold> first metasomal tergite dorsal <bold>124</bold> first tergite ventral <bold>125</bold> head and mesosoma dorsal <bold>126</bold> second tergite dorsal <bold>127</bold> hind tibia lateral <bold>128</bold> head anterior <bold>129</bold> head and mesosoma lateral <bold>130</bold> antenna anterior <bold>131</bold> apical hook of antenna lateral.</p></caption><graphic xmlns:xlink="http://www.w3.org/1999/xlink" xlink:href="zookeys-1143-093_article-94951__-g016.jpg" position="float" orientation="portrait" xlink:type="simple" id="oo_803440.jpg"><uri content-type="original_file" xlink:type="simple">https://binary.pensoft.net/fig/803440</uri></graphic></fig></tp:treatment-sec><tp:treatment-sec sec-type="distribution" id="SECID0EMYAK"><title>Distribution.</title><p>Widespread in most of Europe, but considered absent from UK (only known as vagrant in England; <xref ref-type="bibr" rid="B4">Archer 2014</xref>), Norway, Sweden and Finland. Found up to 1550 m altitude in Switzerland (<xref ref-type="bibr" rid="B69">Neumeyer 2019</xref>), but in S Greece rather rare and restricted to lowland and submontane habitats (<xref ref-type="bibr" rid="B5">Arens 2012</xref>). This species is often found near human settlements and using small crevices of buildings (e.g., under roof tiles) to construct small groups of clay nests.</p></tp:treatment-sec><tp:treatment-sec><!--Section generated to contain objects referenced in tp:taxon-treatment.--><fig id="F32" position="float" orientation="portrait"><object-id xmlns:xlink="http://www.w3.org/1999/xlink" content-type="doi" xlink:type="simple">10.3897/zookeys.1143.94951.figures262-266</object-id><object-id xmlns:xlink="http://www.w3.org/1999/xlink" content-type="arpha" xlink:type="simple">BDB7E655-889C-5152-B079-77532245F6D4</object-id><label>Figures 262–266.</label><caption><p><italic><tp:taxon-name><tp:taxon-name-part taxon-name-part-type="genus" reg="Eumenes">Eumenes</tp:taxon-name-part><tp:taxon-name-part taxon-name-part-type="species" reg="mediterraneus">mediterraneus</tp:taxon-name-part><tp:taxon-name-part taxon-name-part-type="subspecies" reg="aemilianus">aemilianus</tp:taxon-name-part></tp:taxon-name></italic> Guiglia, holotype, Italy, female <bold>262</bold> metasoma lateral <bold>263</bold> propodeum and first metasomal tergite dorsal <bold>264</bold> head and mesosoma dorsal <bold>265</bold> head anterior <bold>266</bold> head and mesosoma lateral. Photographs: R. Poggi (<named-content xmlns:xlink="http://www.w3.org/1999/xlink" content-type="dwc:institutional_code" xlink:title="Museo Civico di Storia Naturale “G. Doria”, Genova, Italy" xlink:href="http://grbio.org/institution/museo-civico-di-storia-naturale-di-genova-giacomo-doria" xlink:type="simple">MSNG</named-content>).</p></caption><graphic xmlns:xlink="http://www.w3.org/1999/xlink" xlink:href="zookeys-1143-093_article-94951__-g031.jpg" position="float" orientation="portrait" xlink:type="simple" id="oo_803455.jpg"><uri content-type="original_file" xlink:type="simple">https://binary.pensoft.net/fig/803455</uri></graphic></fig></tp:treatment-sec><ref-list><ref id="B82"><mixed-citation xmlns:xlink="http://www.w3.org/1999/xlink" xlink:type="simple"><person-group><name name-style="western"><surname>Tobias</surname><given-names>VI</given-names></name><name name-style="western"><surname>Kurzenko</surname><given-names>NV</given-names></name></person-group> (<year>1978</year>) <article-title>Sem. 2. <tp:taxon-name><tp:taxon-name-part taxon-name-part-type="family">Eumenidae</tp:taxon-name-part></tp:taxon-name>, 152–173.</article-title> In: <person-group><name name-style="western"><surname>Medvedev</surname><given-names>G</given-names></name></person-group> (<role>Ed.</role>) <issue-title>Keys to the identification of insects of European USSR.</issue-title><source><tp:taxon-name><tp:taxon-name-part taxon-name-part-type="order">Hymenoptera</tp:taxon-name-part></tp:taxon-name> 3(1)</source>, <fpage>1</fpage>–<lpage>584</lpage>. [In Russian]</mixed-citation></ref><ref id="B57"><mixed-citation xmlns:xlink="http://www.w3.org/1999/xlink" xlink:type="simple"><person-group><name name-style="western"><surname>Hensen</surname><given-names>R</given-names></name></person-group> (<year>1985</year>) <source>De plooivleugelwespen.</source><publisher-name>Jeugdbondsuitgeverij</publisher-name>, <publisher-loc>‘s Graveland</publisher-loc>, <size units="page">60 pp</size>.</mixed-citation></ref><ref id="B18"><mixed-citation xmlns:xlink="http://www.w3.org/1999/xlink" xlink:type="simple"><person-group><name name-style="western"><surname>Castro</surname><given-names>L</given-names></name></person-group> (<year>1997</year>) <article-title>Familia <tp:taxon-name><tp:taxon-name-part taxon-name-part-type="family">Vespidae</tp:taxon-name-part></tp:taxon-name>: Subfamilia <tp:taxon-name><tp:taxon-name-part taxon-name-part-type="subfamily">Eumeninae</tp:taxon-name-part></tp:taxon-name>.</article-title><source>Catalogus de la entomofauna aragonesa</source><volume>16</volume>: <fpage>3</fpage>–<lpage>8</lpage>.</mixed-citation></ref><ref id="B78"><mixed-citation xmlns:xlink="http://www.w3.org/1999/xlink" xlink:type="simple"><person-group><name name-style="western"><surname>Schmid-Egger</surname><given-names>C</given-names></name><name name-style="western"><surname>Schmidt</surname><given-names>K</given-names></name></person-group> (<year>2002</year>) <article-title>Kritisches Verzeichnis der deutschen Arten der Faltenwespen (<tp:taxon-name><tp:taxon-name-part taxon-name-part-type="order">Hymenoptera</tp:taxon-name-part></tp:taxon-name>, <tp:taxon-name><tp:taxon-name-part taxon-name-part-type="family">Vespidae</tp:taxon-name-part></tp:taxon-name>).</article-title><source>Bembix</source><volume>16</volume>: <fpage>13</fpage>–<lpage>28</lpage>.</mixed-citation></ref><ref id="B75"><mixed-citation xmlns:xlink="http://www.w3.org/1999/xlink" xlink:type="simple"><person-group><name name-style="western"><surname>Schmid-Egger</surname><given-names>C</given-names></name></person-group> (<year>2004</year>) Bestimmungsschlüssel für die deutschen Arten der solitären Faltenwespen (<tp:taxon-name><tp:taxon-name-part taxon-name-part-type="order">Hymenoptera</tp:taxon-name-part></tp:taxon-name>: <tp:taxon-name><tp:taxon-name-part taxon-name-part-type="subfamily">Eumeninae</tp:taxon-name-part></tp:taxon-name>). Deutscher Jugendbund für Naturbeobachtung Hamburg, 54–102. 3. überarbeitete Auflage. Hamburg.</mixed-citation></ref><ref id="B76"><mixed-citation xmlns:xlink="http://www.w3.org/1999/xlink" xlink:type="simple"><person-group><name name-style="western"><surname>Schmid-Egger</surname><given-names>C</given-names></name></person-group> (<year>2010</year>) <article-title>Rote Liste der Wespen Deutschlands. <tp:taxon-name><tp:taxon-name-part taxon-name-part-type="order">Hymenoptera</tp:taxon-name-part></tp:taxon-name><tp:taxon-name><tp:taxon-name-part taxon-name-part-type="infraorder">Aculeata</tp:taxon-name-part></tp:taxon-name>: Grabwespen (<tp:taxon-name><tp:taxon-name-part taxon-name-part-type="family">Ampulicidae</tp:taxon-name-part></tp:taxon-name>, <tp:taxon-name><tp:taxon-name-part taxon-name-part-type="family">Crabronidae</tp:taxon-name-part></tp:taxon-name>, <tp:taxon-name><tp:taxon-name-part taxon-name-part-type="family">Sphecidae</tp:taxon-name-part></tp:taxon-name>), Wegwespen (<tp:taxon-name><tp:taxon-name-part taxon-name-part-type="family">Pompilidae</tp:taxon-name-part></tp:taxon-name>), Goldwespen (<tp:taxon-name><tp:taxon-name-part taxon-name-part-type="family">Chrysididae</tp:taxon-name-part></tp:taxon-name>), Faltenwespen (<tp:taxon-name><tp:taxon-name-part taxon-name-part-type="family">Vespidae</tp:taxon-name-part></tp:taxon-name>), Spinnenameisen (<tp:taxon-name><tp:taxon-name-part taxon-name-part-type="family">Mutillidae</tp:taxon-name-part></tp:taxon-name>), Dolchwespen (<tp:taxon-name><tp:taxon-name-part taxon-name-part-type="family">Scoliidae</tp:taxon-name-part></tp:taxon-name>), Rollwespen (<tp:taxon-name><tp:taxon-name-part taxon-name-part-type="family">Tiphiidae</tp:taxon-name-part></tp:taxon-name>) und Keulhornwespen (<tp:taxon-name><tp:taxon-name-part taxon-name-part-type="family">Sapygidae</tp:taxon-name-part></tp:taxon-name>).</article-title><source>Ampulex</source><volume>1</volume>: <fpage>5</fpage>–<lpage>40</lpage>.</mixed-citation></ref><ref id="B80"><mixed-citation xmlns:xlink="http://www.w3.org/1999/xlink" xlink:type="simple"><person-group><name name-style="western"><surname>Smit</surname><given-names>J</given-names></name><name name-style="western"><surname>Peeters</surname><given-names>TMJ</given-names></name><name name-style="western"><surname>Lefeber</surname><given-names>V</given-names></name></person-group> (<year>2004</year>) <article-title><tp:taxon-name><tp:taxon-name-part taxon-name-part-type="family">Vespidae</tp:taxon-name-part></tp:taxon-name> – plooivleugelwespen, 321–344.</article-title> In: <person-group><name name-style="western"><surname>Peeters</surname><given-names>TMJ</given-names></name><name name-style="western"><surname>van Achterberg</surname><given-names>C</given-names></name><name name-style="western"><surname>Heitmans</surname><given-names>WRB</given-names></name><name name-style="western"><surname>Klein</surname><given-names>WF</given-names></name><name name-style="western"><surname>Lefeber</surname><given-names>V</given-names></name><name name-style="western"><surname>van Loon</surname><given-names>AJ</given-names></name><name name-style="western"><surname>Mabelis</surname><given-names>AA</given-names></name><name name-style="western"><surname>Nieuwenhuijsen</surname><given-names>H</given-names></name><name name-style="western"><surname>Reemer</surname><given-names>M</given-names></name><name name-style="western"><surname>de Rond</surname><given-names>J</given-names></name><name name-style="western"><surname>Smit</surname><given-names>J</given-names></name><name name-style="western"><surname>Velthuis</surname><given-names>HHW</given-names></name></person-group> (<role>Eds</role>) <issue-title>De wespen en mieren van Nederland (Hymenoptera: Aculeata).</issue-title><source>Nederlandse Fauna</source><volume>6</volume>: <fpage>1</fpage>–<lpage>507</lpage>.</mixed-citation></ref><ref id="B86"><mixed-citation xmlns:xlink="http://www.w3.org/1999/xlink" xlink:type="simple"><person-group><name name-style="western"><surname>Woydak</surname><given-names>H-G</given-names></name></person-group> (<year>2006</year>) <article-title><tp:taxon-name><tp:taxon-name-part taxon-name-part-type="order">Hymenoptera</tp:taxon-name-part></tp:taxon-name><tp:taxon-name><tp:taxon-name-part taxon-name-part-type="infraorder">Aculeata</tp:taxon-name-part></tp:taxon-name> Westfalica. Die Faltenwespen von Nordrhein-Westfalen (<tp:taxon-name><tp:taxon-name-part taxon-name-part-type="order">Hymenoptera</tp:taxon-name-part></tp:taxon-name>, <tp:taxon-name><tp:taxon-name-part taxon-name-part-type="superfamily">Vespoidea</tp:taxon-name-part></tp:taxon-name>; <tp:taxon-name><tp:taxon-name-part taxon-name-part-type="family">Vespidae</tp:taxon-name-part></tp:taxon-name> und <tp:taxon-name><tp:taxon-name-part taxon-name-part-type="family">Eumenidae</tp:taxon-name-part></tp:taxon-name>) (Soziale Papier und Lehmwespen).</article-title><source>Abhandlungen aus dem Westfalischen Museum fur Naturkunde</source><volume>68</volume>(<issue>1</issue>): <fpage>1</fpage>–<lpage>133</lpage>.</mixed-citation></ref><ref id="B19"><mixed-citation xmlns:xlink="http://www.w3.org/1999/xlink" xlink:type="simple"><person-group><name name-style="western"><surname>Castro</surname><given-names>L</given-names></name><name name-style="western"><surname>Sanza</surname><given-names>F</given-names></name></person-group> (<year>2009</year>) <article-title>Aportación al conocimiento de los <tp:taxon-name><tp:taxon-name-part taxon-name-part-type="family">Vespidae</tp:taxon-name-part></tp:taxon-name> (<tp:taxon-name><tp:taxon-name-part taxon-name-part-type="order">Hymenoptera</tp:taxon-name-part></tp:taxon-name>) de Sierra Nevada (España), con algunos comentarios taxonómicos.</article-title><source>Boletin de la SEA</source><volume>45</volume>: <fpage>259</fpage>–<lpage>278</lpage>.</mixed-citation></ref><ref id="B1"><mixed-citation xmlns:xlink="http://www.w3.org/1999/xlink" xlink:type="simple"><person-group><name name-style="western"><surname>Abenius</surname><given-names>J</given-names></name></person-group> (<year>2012</year>) <article-title><tp:taxon-name><tp:taxon-name-part taxon-name-part-type="family">Vespidae</tp:taxon-name-part></tp:taxon-name>, <tp:taxon-name><tp:taxon-name-part taxon-name-part-type="subfamily">Eumeninae</tp:taxon-name-part></tp:taxon-name> - solitäre getingar.</article-title> In: <person-group><name name-style="western"><surname>Douwes</surname><given-names>P</given-names></name><name name-style="western"><surname>Abenius</surname><given-names>J</given-names></name><name name-style="western"><surname>Cederberg</surname><given-names>B</given-names></name><name name-style="western"><surname>Wahlstedt</surname><given-names>U</given-names></name></person-group> (<role>Eds</role>) <issue-title>Steklar: Myror-getingar.</issue-title><source><tp:taxon-name><tp:taxon-name-part taxon-name-part-type="order">Hymenoptera</tp:taxon-name-part></tp:taxon-name>: <tp:taxon-name><tp:taxon-name-part taxon-name-part-type="family">Formicidae</tp:taxon-name-part></tp:taxon-name> – <tp:taxon-name><tp:taxon-name-part taxon-name-part-type="family">Vespidae</tp:taxon-name-part></tp:taxon-name>. Nationalnyckeln till Sveriges flora och fauna. ArtDatabanken, SLU, Uppsala</source>, <fpage>213</fpage>–<lpage>275</lpage>.</mixed-citation></ref><ref id="B5"><mixed-citation xmlns:xlink="http://www.w3.org/1999/xlink" xlink:type="simple"><person-group><name name-style="western"><surname>Arens</surname><given-names>W</given-names></name></person-group> (<year>2012</year>) <article-title>Die solitären Faltenwespen der Peloponnes (<tp:taxon-name><tp:taxon-name-part taxon-name-part-type="order">Hymenoptera</tp:taxon-name-part></tp:taxon-name>: <tp:taxon-name><tp:taxon-name-part taxon-name-part-type="family">Vespidae</tp:taxon-name-part></tp:taxon-name>: <tp:taxon-name><tp:taxon-name-part taxon-name-part-type="subfamily">Raphiglossinae</tp:taxon-name-part></tp:taxon-name>, <tp:taxon-name><tp:taxon-name-part taxon-name-part-type="subfamily">Eumeninae</tp:taxon-name-part></tp:taxon-name>) 1. Teil.</article-title><source>Linzer Biologische Beitrage</source><volume>44</volume>(<issue>1</issue>): <fpage>481</fpage>–<lpage>522</lpage>.</mixed-citation></ref><ref id="B4"><mixed-citation xmlns:xlink="http://www.w3.org/1999/xlink" xlink:type="simple"><person-group><name name-style="western"><surname>Archer</surname><given-names>ME</given-names></name></person-group> (<year>2014</year>) The vespoid wasps (<tp:taxon-name><tp:taxon-name-part taxon-name-part-type="family">Tiphiidae</tp:taxon-name-part></tp:taxon-name>, <tp:taxon-name><tp:taxon-name-part taxon-name-part-type="family">Mutillidae</tp:taxon-name-part></tp:taxon-name>, <tp:taxon-name><tp:taxon-name-part taxon-name-part-type="family">Sapygidae</tp:taxon-name-part></tp:taxon-name>, <tp:taxon-name><tp:taxon-name-part taxon-name-part-type="family">Scoliidae</tp:taxon-name-part></tp:taxon-name> and <tp:taxon-name><tp:taxon-name-part taxon-name-part-type="family">Vespidae</tp:taxon-name-part></tp:taxon-name>) of the British Isles. Handbooks for the identification of British Insects 6(6): [i–vi +] 1–82.</mixed-citation></ref><ref id="B68"><mixed-citation xmlns:xlink="http://www.w3.org/1999/xlink" xlink:type="simple"><person-group><name name-style="western"><surname>Neumeyer</surname><given-names>R</given-names></name></person-group> (<year>2014</year>) <article-title>Kommentierte liste der in der Schweiz vorkommenden Faltenwespen (<tp:taxon-name><tp:taxon-name-part taxon-name-part-type="order">Hymenoptera</tp:taxon-name-part></tp:taxon-name>: <tp:taxon-name><tp:taxon-name-part taxon-name-part-type="family">Vespidae</tp:taxon-name-part></tp:taxon-name>).</article-title><source>Mitteilungen der Schweizerischen entomologischen Gesellschaft</source><volume>87</volume>: <fpage>359</fpage>–<lpage>369</lpage>.</mixed-citation></ref><ref id="B69"><mixed-citation xmlns:xlink="http://www.w3.org/1999/xlink" xlink:type="simple"><person-group><name name-style="western"><surname>Neumeyer</surname><given-names>R</given-names></name></person-group> (<year>2019</year>) <article-title><tp:taxon-name><tp:taxon-name-part taxon-name-part-type="family">Vespidae</tp:taxon-name-part></tp:taxon-name>.</article-title><source>Fauna Helvetica</source><volume>31</volume>: <fpage>1</fpage>–<lpage>381</lpage>.</mixed-citation></ref><ref id="B6"><mixed-citation xmlns:xlink="http://www.w3.org/1999/xlink" xlink:type="simple"><person-group><name name-style="western"><surname>Baldock</surname><given-names>D</given-names></name><name name-style="western"><surname>Castro</surname><given-names>L</given-names></name><name name-style="western"><surname>Cross</surname><given-names>I</given-names></name><name name-style="western"><surname>Schmid-Egger</surname><given-names>C</given-names></name><name name-style="western"><surname>Smit</surname><given-names>J</given-names></name><name name-style="western"><surname>Wood</surname><given-names>TJ</given-names></name></person-group> (<year>2020</year>) <article-title>The vespiform wasps of Portugal (<tp:taxon-name><tp:taxon-name-part taxon-name-part-type="order">Hymenoptera</tp:taxon-name-part></tp:taxon-name>: <tp:taxon-name><tp:taxon-name-part taxon-name-part-type="superfamily">Scolioidea</tp:taxon-name-part></tp:taxon-name>, <tp:taxon-name><tp:taxon-name-part taxon-name-part-type="superfamily">Tiphioidea</tp:taxon-name-part></tp:taxon-name>, <tp:taxon-name><tp:taxon-name-part taxon-name-part-type="superfamily">Pompiloidea</tp:taxon-name-part></tp:taxon-name> &amp; <tp:taxon-name><tp:taxon-name-part taxon-name-part-type="superfamily">Vespoidea</tp:taxon-name-part></tp:taxon-name>).</article-title><source>Monografìas Sociedad Entomológiva Aragonesa</source><volume>34</volume>: <fpage>1</fpage>–<lpage>73</lpage>.</mixed-citation></ref><ref id="B84"><mixed-citation xmlns:xlink="http://www.w3.org/1999/xlink" xlink:type="simple"><person-group><name name-style="western"><surname>van der Vecht</surname><given-names>J</given-names></name><name name-style="western"><surname>Fischer</surname><given-names>FCJ</given-names></name></person-group> (<year>1972</year>) <article-title>Palaearctic <tp:taxon-name><tp:taxon-name-part taxon-name-part-type="family">Eumenidae</tp:taxon-name-part></tp:taxon-name>.</article-title><source>Hymenopterorum catalogus nova editio</source><volume>8</volume>: <fpage>1</fpage>–<lpage>200</lpage>.</mixed-citation></ref><ref id="B85"><mixed-citation xmlns:xlink="http://www.w3.org/1999/xlink" xlink:type="simple"><person-group><name name-style="western"><surname>Vergés Serra</surname><given-names>F</given-names></name></person-group> (<year>1985</year>) <article-title>Estudio monográfico de los <italic><tp:taxon-name><tp:taxon-name-part taxon-name-part-type="genus">Eumenes</tp:taxon-name-part></tp:taxon-name></italic> de España (<tp:taxon-name><tp:taxon-name-part taxon-name-part-type="order">Hymenoptera</tp:taxon-name-part></tp:taxon-name>, <tp:taxon-name><tp:taxon-name-part taxon-name-part-type="family">Eumenidae</tp:taxon-name-part></tp:taxon-name>).</article-title><source>Graellsia</source><volume>41</volume>: <fpage>137</fpage>–<lpage>152</lpage>.</mixed-citation></ref><ref id="B74"><mixed-citation xmlns:xlink="http://www.w3.org/1999/xlink" xlink:type="simple"><person-group><name name-style="western"><surname>Sanza</surname><given-names>F</given-names></name></person-group> (<year>1997</year>) Revisión de los euménidos de la Península Ibérica (<tp:taxon-name><tp:taxon-name-part taxon-name-part-type="order">Hymenoptera</tp:taxon-name-part></tp:taxon-name>: <tp:taxon-name><tp:taxon-name-part taxon-name-part-type="family">Eumenidae</tp:taxon-name-part></tp:taxon-name>) (tesis doctoral, inédita). Unpublished thesis, Dept de Biología Animal, Ecología, Parasitología, Edafología y Química Agrícola de la Universidad de Salamanca, Salamanca, i–vii + 1–541.</mixed-citation></ref><ref id="B40"><mixed-citation xmlns:xlink="http://www.w3.org/1999/xlink" xlink:type="simple"><person-group><name name-style="western"><surname>Gereys</surname><given-names>B</given-names></name></person-group> (<year>2016</year>) <article-title><tp:taxon-name><tp:taxon-name-part taxon-name-part-type="family">Vespidae</tp:taxon-name-part></tp:taxon-name> solitaire de France métropolitaine (<tp:taxon-name><tp:taxon-name-part taxon-name-part-type="order">Hymenoptera</tp:taxon-name-part></tp:taxon-name>: <tp:taxon-name><tp:taxon-name-part taxon-name-part-type="subfamily">Eumeninae</tp:taxon-name-part></tp:taxon-name>, <tp:taxon-name><tp:taxon-name-part taxon-name-part-type="subfamily">Masarinae</tp:taxon-name-part></tp:taxon-name>).</article-title><source>Faune de France</source><volume>98</volume>: <fpage>1</fpage>–<lpage>330</lpage>.</mixed-citation></ref><ref id="B21"><mixed-citation xmlns:xlink="http://www.w3.org/1999/xlink" xlink:type="simple"><person-group><name name-style="western"><surname>Dal Pos</surname><given-names>D</given-names></name><name name-style="western"><surname>Carpenter</surname><given-names>JM</given-names></name><name name-style="western"><surname>Uliana</surname><given-names>M</given-names></name></person-group> (<year>2022</year>) <article-title>The Giordani Soika collection of <tp:taxon-name><tp:taxon-name-part taxon-name-part-type="subfamily">Eumeninae</tp:taxon-name-part></tp:taxon-name> at the Natural History Museum of Venice Giancarlo Ligabue: Catalogue of species and type specimens (<tp:taxon-name><tp:taxon-name-part taxon-name-part-type="class">Insecta</tp:taxon-name-part></tp:taxon-name>, <tp:taxon-name><tp:taxon-name-part taxon-name-part-type="order">Hymenoptera</tp:taxon-name-part></tp:taxon-name>, <tp:taxon-name><tp:taxon-name-part taxon-name-part-type="family">Vespidae</tp:taxon-name-part></tp:taxon-name>).</article-title><source>Zootaxa</source><volume>5137</volume>(<issue>1</issue>): <fpage>1</fpage>–<lpage>111</lpage>. <ext-link xlink:href="10.11646/zootaxa.5137.1.1" ext-link-type="doi" xlink:type="simple">https://doi.org/10.11646/zootaxa.5137.1.1</ext-link></mixed-citation></ref><ref id="B51"><mixed-citation xmlns:xlink="http://www.w3.org/1999/xlink" xlink:type="simple"><person-group><name name-style="western"><surname>Gusenleitner</surname><given-names>J</given-names></name></person-group> (<year>1972</year>) Übersicht über die derzeit bekannten westpaläarktischen Arten der Gattung <italic><tp:taxon-name><tp:taxon-name-part taxon-name-part-type="genus">Eumenes</tp:taxon-name-part></tp:taxon-name></italic> Latr. 1802 (Hym. <tp:taxon-name><tp:taxon-name-part taxon-name-part-type="superfamily">Vespoidea</tp:taxon-name-part></tp:taxon-name>). Bollettino del Museo civico di storia naturale di Venezia XXII–XXIII: 67–117.</mixed-citation></ref><ref id="B53"><mixed-citation xmlns:xlink="http://www.w3.org/1999/xlink" xlink:type="simple"><person-group><name name-style="western"><surname>Gusenleitner</surname><given-names>J</given-names></name></person-group> (<year>2013</year>) <article-title>Die Gattungen der <tp:taxon-name><tp:taxon-name-part taxon-name-part-type="subfamily">Eumeninae</tp:taxon-name-part></tp:taxon-name> im Nahen Osten, in Nordafrika und in Arabien (<tp:taxon-name><tp:taxon-name-part taxon-name-part-type="order">Hymenoptera</tp:taxon-name-part></tp:taxon-name>: <tp:taxon-name><tp:taxon-name-part taxon-name-part-type="family">Vespidae</tp:taxon-name-part></tp:taxon-name>: <tp:taxon-name><tp:taxon-name-part taxon-name-part-type="subfamily">Eumeninae</tp:taxon-name-part></tp:taxon-name>).</article-title><source>Linzer Biologische Beitrage</source><volume>45</volume>(<issue>1</issue>): <fpage>5</fpage>–<lpage>107</lpage>.</mixed-citation></ref><ref id="B14"><mixed-citation xmlns:xlink="http://www.w3.org/1999/xlink" xlink:type="simple"><person-group><name name-style="western"><surname>Borsato</surname><given-names>W</given-names></name><name name-style="western"><surname>Turrisi</surname><given-names>GF</given-names></name></person-group> (<year>2004</year>) <article-title>Contributo alla conoscenza degli <tp:taxon-name><tp:taxon-name-part taxon-name-part-type="family">Eumenidae</tp:taxon-name-part></tp:taxon-name> di Sicilia (<tp:taxon-name><tp:taxon-name-part taxon-name-part-type="order">Hymenoptera</tp:taxon-name-part></tp:taxon-name>, <tp:taxon-name><tp:taxon-name-part taxon-name-part-type="superfamily">Vespoidea</tp:taxon-name-part></tp:taxon-name>).</article-title><source>Bollettino del Museo Civico di Storia Naturale di Venezia</source><volume>55</volume>: <fpage>127</fpage>–<lpage>150</lpage>.</mixed-citation></ref><ref id="B48"><mixed-citation xmlns:xlink="http://www.w3.org/1999/xlink" xlink:type="simple"><person-group><name name-style="western"><surname>Gogala</surname><given-names>A</given-names></name></person-group> (<year>2022</year>) <article-title>Ose družine <tp:taxon-name><tp:taxon-name-part taxon-name-part-type="family">Vespidae</tp:taxon-name-part></tp:taxon-name> v Sloveniji (<tp:taxon-name><tp:taxon-name-part taxon-name-part-type="order">Hymenoptera</tp:taxon-name-part></tp:taxon-name>: <tp:taxon-name><tp:taxon-name-part taxon-name-part-type="superfamily">Vespoidea</tp:taxon-name-part></tp:taxon-name>: <tp:taxon-name><tp:taxon-name-part taxon-name-part-type="family">Vespidae</tp:taxon-name-part></tp:taxon-name>) / Vespid wasps of Slovenia (<tp:taxon-name><tp:taxon-name-part taxon-name-part-type="order">Hymenoptera</tp:taxon-name-part></tp:taxon-name>: <tp:taxon-name><tp:taxon-name-part taxon-name-part-type="superfamily">Vespoidea</tp:taxon-name-part></tp:taxon-name>: <tp:taxon-name><tp:taxon-name-part taxon-name-part-type="family">Vespidae</tp:taxon-name-part></tp:taxon-name>).</article-title><source>Scopolia</source><volume>102</volume>: <fpage>1</fpage>–<lpage>79</lpage>.</mixed-citation></ref><ref id="B29"><mixed-citation xmlns:xlink="http://www.w3.org/1999/xlink" xlink:type="simple"><person-group><name name-style="western"><surname>Fateryga</surname><given-names>AV</given-names></name></person-group> (<year>2017</year>) <article-title>Subfamily <tp:taxon-name><tp:taxon-name-part taxon-name-part-type="subfamily">Eumeninae</tp:taxon-name-part></tp:taxon-name> – Potter wasps, 178–192.</article-title> In: <person-group><name name-style="western"><surname>Belokobylskij</surname><given-names>SA</given-names></name><name name-style="western"><surname>Lelej</surname><given-names>AS</given-names></name></person-group> (<role>Eds</role>) <issue-title>Annotated catalogue of the Hymenoptera of Russia.</issue-title><source><tp:taxon-name><tp:taxon-name-part taxon-name-part-type="suborder">Symphyta</tp:taxon-name-part></tp:taxon-name> and <tp:taxon-name><tp:taxon-name-part taxon-name-part-type="suborder">Apocrita</tp:taxon-name-part></tp:taxon-name>: <tp:taxon-name><tp:taxon-name-part taxon-name-part-type="infraorder">Aculeata</tp:taxon-name-part></tp:taxon-name></source><volume>1</volume>: <fpage>1</fpage>–<lpage>476</lpage>.</mixed-citation></ref><ref id="B30"><mixed-citation xmlns:xlink="http://www.w3.org/1999/xlink" xlink:type="simple"><person-group><name name-style="western"><surname>Fateryga</surname><given-names>AV</given-names></name></person-group> (<year>2018</year>) Wasps of the family <tp:taxon-name><tp:taxon-name-part taxon-name-part-type="family">Vespidae</tp:taxon-name-part></tp:taxon-name> (<tp:taxon-name><tp:taxon-name-part taxon-name-part-type="order">Hymenoptera</tp:taxon-name-part></tp:taxon-name>) of the Crimean Peninsula Entomofauna 39: 193–233.</mixed-citation></ref><ref id="B52"><mixed-citation xmlns:xlink="http://www.w3.org/1999/xlink" xlink:type="simple"><person-group><name name-style="western"><surname>Gusenleitner</surname><given-names>J</given-names></name></person-group> (<year>1999</year>) <article-title>Bestimmungstabellen mittel- und südeuropäischer Eumeniden (<tp:taxon-name><tp:taxon-name-part taxon-name-part-type="superfamily">Vespoidea</tp:taxon-name-part></tp:taxon-name>, <tp:taxon-name><tp:taxon-name-part taxon-name-part-type="order">Hymenoptera</tp:taxon-name-part></tp:taxon-name>) Teil 11. Die Gattungen <italic><tp:taxon-name><tp:taxon-name-part taxon-name-part-type="genus">Discoelius</tp:taxon-name-part></tp:taxon-name></italic> Latreille 1809, <italic><tp:taxon-name><tp:taxon-name-part taxon-name-part-type="genus">Eumenes</tp:taxon-name-part></tp:taxon-name></italic> Latreille 1802, <italic><tp:taxon-name><tp:taxon-name-part taxon-name-part-type="genus">Katamenes</tp:taxon-name-part></tp:taxon-name></italic> Meade-Waldo 1910, <italic><tp:taxon-name><tp:taxon-name-part taxon-name-part-type="genus">Delta</tp:taxon-name-part></tp:taxon-name></italic> Saussure 1855, <italic><tp:taxon-name><tp:taxon-name-part taxon-name-part-type="genus">Ischnogasteroides</tp:taxon-name-part></tp:taxon-name></italic> Magretti 1884 und <italic><tp:taxon-name><tp:taxon-name-part taxon-name-part-type="genus">Pareumenes</tp:taxon-name-part></tp:taxon-name></italic> Saussure 1855.</article-title><source>Linzer Biologische Beitrage</source><volume>31</volume>(<issue>2</issue>): <fpage>561</fpage>–<lpage>584</lpage>.</mixed-citation></ref><ref id="B13"><mixed-citation xmlns:xlink="http://www.w3.org/1999/xlink" xlink:type="simple"><person-group><name name-style="western"><surname>Borsato</surname><given-names>W</given-names></name></person-group> (<year>2006</year>) <article-title>Contributo alla conoscenza degli <tp:taxon-name><tp:taxon-name-part taxon-name-part-type="family">Eumenidae</tp:taxon-name-part></tp:taxon-name> di Sardegna e note sulla fauna corsa (<tp:taxon-name><tp:taxon-name-part taxon-name-part-type="order">Hymenoptera</tp:taxon-name-part></tp:taxon-name>, <tp:taxon-name><tp:taxon-name-part taxon-name-part-type="superfamily">Vespoidea</tp:taxon-name-part></tp:taxon-name>).</article-title><source>Bollettino del Museo Civico di Storia Naturale di Venezia</source><volume>57</volume>: <fpage>123</fpage>–<lpage>147</lpage>.</mixed-citation></ref></ref-list></tp:taxon-treatment>
