# Supplementary material for: ﻿Review of the European Eumenes Latreille (Hymenoptera, Vespidae) using morphology and DNA barcodes, with an illustrated key to species
Source: Zookeys. 2023 Jan 31;1143:93–163. doi: 10.3897/zookeys.1143.94951 (PMC10208603; doi:10.3897/zookeys.1143.94951)
Supplement: XML Treatment for Eumenes pedunculatus [file zookeys.1143.94951-treatment8.xml]

<!DOCTYPE tp:taxon-treatment
  PUBLIC "-//TaxonX//DTD Taxonomic Treatment Publishing DTD v0 20100105//EN" "tax-treatment-NSO.dtd">
<tp:taxon-treatment xmlns:tp="http://www.plazi.org/taxpub"><tp:treatment-meta><kwd-group><label>Taxon classification</label><kwd>
                <named-content content-type="kingdom">Animalia</named-content>
              </kwd><kwd>
                <named-content content-type="order">Hymenoptera</named-content>
              </kwd><kwd>
                <named-content content-type="family">Vespidae</named-content>
              </kwd></kwd-group><mixed-citation publication-type="journal"><person-group><name><surname>van Achterberg</surname><given-names>Cornelis</given-names></name><name><surname>Smit</surname><given-names>John T.</given-names></name><name><surname>Ljubomirov</surname><given-names>Toshko</given-names></name></person-group><article-title>﻿Review of the European <italic><tp:taxon-name><tp:taxon-name-part taxon-name-part-type="genus" reg="Eumenes">Eumenes</tp:taxon-name-part></tp:taxon-name></italic> Latreille (<tp:taxon-name><tp:taxon-name-part taxon-name-part-type="order">Hymenoptera</tp:taxon-name-part></tp:taxon-name>, <tp:taxon-name><tp:taxon-name-part taxon-name-part-type="family">Vespidae</tp:taxon-name-part></tp:taxon-name>) using morphology and DNA barcodes, with an illustrated key to species</article-title><source>Zookeys</source><day>31</day><month>01</month><year>2023</year><volume>1143</volume><fpage>93</fpage><lpage>163</lpage><pub-id pub-id-type="doi">10.3897/zookeys.1143.94951</pub-id></mixed-citation></tp:treatment-meta><tp:nomenclature><label>﻿</label><tp:taxon-name>
              <object-id xmlns:xlink="http://www.w3.org/1999/xlink" content-type="arpha" xlink:type="simple">E93F8892-F62E-57CC-83F9-1BF9DDAD1F7A</object-id>
              <tp:taxon-name-part taxon-name-part-type="genus" reg="Eumenes">Eumenes</tp:taxon-name-part>
              <tp:taxon-name-part taxon-name-part-type="species" reg="pedunculatus">pedunculatus</tp:taxon-name-part>
            </tp:taxon-name><tp:taxon-authority>(Panzer, 1799)</tp:taxon-authority><xref ref-type="fig" rid="F18">Figs 132–139</xref><xref ref-type="fig" rid="F19">, 140–149</xref><tp:nomenclature-citation-list><tp:nomenclature-citation><tp:taxon-name>
                  <tp:taxon-name-part taxon-name-part-type="genus" reg="Vespa">Vespa</tp:taxon-name-part>
                  <tp:taxon-name-part taxon-name-part-type="species" reg="pedunculata">pedunculata</tp:taxon-name-part>
                </tp:taxon-name><comment>Panzer, 1799: (6) 63: 8, pl. 8.</comment></tp:nomenclature-citation><tp:nomenclature-citation><tp:taxon-name><tp:taxon-name-part taxon-name-part-type="genus" reg="Eumenes">Eumenes</tp:taxon-name-part> (<tp:taxon-name-part taxon-name-part-type="subgenus" reg="Eumenes">Eumenes</tp:taxon-name-part>) <tp:taxon-name-part taxon-name-part-type="species" reg="pedunculatus">pedunculatus</tp:taxon-name-part> <tp:taxon-name-part taxon-name-part-type="subspecies" reg="pedunculatus">pedunculatus</tp:taxon-name-part></tp:taxon-name><comment>; <xref ref-type="bibr" rid="B84">van der Vecht and Fischer 1972</xref>: 131 (literature before 1972); <xref ref-type="bibr" rid="B85">Vergés Serra 1985</xref>: 148; <xref ref-type="bibr" rid="B18">Castro 1997</xref>: 4; <xref ref-type="bibr" rid="B74">Sanza 1997</xref>: 455; <xref ref-type="bibr" rid="B75">Schmid-Egger 2004</xref>: 72; <xref ref-type="bibr" rid="B36">Frommer 2013</xref>: 19; <xref ref-type="bibr" rid="B40">Gereys 2016</xref>: 135; <xref ref-type="bibr" rid="B21">Dal Pos et al. 2022</xref>: 16.</comment></tp:nomenclature-citation><tp:nomenclature-citation><tp:taxon-name>
                  <tp:taxon-name-part taxon-name-part-type="genus" reg="Eumenes">Eumenes</tp:taxon-name-part>
                  <tp:taxon-name-part taxon-name-part-type="species" reg="pedunculatus">pedunculatus</tp:taxon-name-part>
                </tp:taxon-name><comment>; <xref ref-type="bibr" rid="B82">Tobias and Kurzenko 1978</xref>: 160; <xref ref-type="bibr" rid="B57">Hensen 1985</xref>: 45; <xref ref-type="bibr" rid="B78">Schmid-Egger and Schmidt 2002</xref>: 18; <xref ref-type="bibr" rid="B80">Smit et al. 2004</xref>: 327; <xref ref-type="bibr" rid="B86">Woydak 2006</xref>: 44–46; <xref ref-type="bibr" rid="B19">Castro and Sanza 2009</xref>: 266; <xref ref-type="bibr" rid="B76">Schmid-Egger 2010</xref>: 23, <xref ref-type="bibr" rid="B77">2011</xref>: 44; <xref ref-type="bibr" rid="B1">Abenius 2012</xref>: 273; <xref ref-type="bibr" rid="B5">Arens 2012</xref>: 487–488; <xref ref-type="bibr" rid="B68">Neumeyer 2014</xref>: 367, <xref ref-type="bibr" rid="B69">2019</xref>: 273; <xref ref-type="bibr" rid="B32">Fateryga et al. 2020</xref>: 96; <xref ref-type="bibr" rid="B6">Baldock et al. 2020</xref>: 44.</comment></tp:nomenclature-citation><tp:nomenclature-citation><tp:taxon-name>
                  <tp:taxon-name-part taxon-name-part-type="genus" reg="Eumenes">Eumenes</tp:taxon-name-part>
                  <tp:taxon-name-part taxon-name-part-type="species" reg="pedunculatus">pedunculatus</tp:taxon-name-part>
                  <tp:taxon-name-part taxon-name-part-type="subspecies" reg="pedunculatus">pedunculatus</tp:taxon-name-part>
                </tp:taxon-name><comment>; <xref ref-type="bibr" rid="B51">Gusenleitner 1972</xref>: 81–82; <xref ref-type="bibr" rid="B48">Gogala 2022</xref>: 29–30.</comment></tp:nomenclature-citation><tp:nomenclature-citation><tp:taxon-name>
                  <tp:taxon-name-part taxon-name-part-type="genus" reg="Eumenes"/>
                  <tp:taxon-name-part taxon-name-part-type="species" reg="marginella"/>
                </tp:taxon-name><comment>? <tp:taxon-name><tp:taxon-name-part taxon-name-part-type="genus" reg="Eumenes">Eumenes</tp:taxon-name-part><tp:taxon-name-part taxon-name-part-type="species" reg="marginella">marginella</tp:taxon-name-part></tp:taxon-name> Herrich-Schäffer, 1841: 44, pl. 179-8. </comment></tp:nomenclature-citation><tp:nomenclature-citation><tp:taxon-name>
                  <tp:taxon-name-part taxon-name-part-type="genus" reg="Eumenes"/>
                  <tp:taxon-name-part taxon-name-part-type="subgenus" reg="Eumenes"/>
                  <tp:taxon-name-part taxon-name-part-type="species" reg="marginellus"/>
                </tp:taxon-name><comment>? <tp:taxon-name><tp:taxon-name-part taxon-name-part-type="genus" reg="Eumenes">Eumenes</tp:taxon-name-part> (<tp:taxon-name-part taxon-name-part-type="subgenus" reg="Eumenes">Eumenes</tp:taxon-name-part>) <tp:taxon-name-part taxon-name-part-type="species" reg="marginellus">marginellus</tp:taxon-name-part></tp:taxon-name>; <xref ref-type="bibr" rid="B84">van der Vecht and Fischer 1972</xref>: 134 (as unidentified species; literature before 1972). </comment></tp:nomenclature-citation><tp:nomenclature-citation><tp:taxon-name>
                  <tp:taxon-name-part taxon-name-part-type="genus" reg="Eumenes">Eumenes</tp:taxon-name-part>
                  <tp:taxon-name-part taxon-name-part-type="species" reg="obscurus">obscurus</tp:taxon-name-part>
                </tp:taxon-name><comment>André, 1884: 636–637. Syn. nov.</comment></tp:nomenclature-citation><tp:nomenclature-citation><tp:taxon-name>
                  <tp:taxon-name-part taxon-name-part-type="genus" reg="Eumenes">Eumenes</tp:taxon-name-part>
                  <tp:taxon-name-part taxon-name-part-type="species" reg="andrei">andrei</tp:taxon-name-part>
                </tp:taxon-name><comment>Dalla Torre, 1894: 17 (new name for junior homonym <tp:taxon-name><tp:taxon-name-part taxon-name-part-type="genus" reg="Eumenes">E.</tp:taxon-name-part><tp:taxon-name-part taxon-name-part-type="species" reg="obscurus">obscurus</tp:taxon-name-part></tp:taxon-name> André); <xref ref-type="bibr" rid="B84">van der Vecht and Fischer 1972</xref>: 134 (literature before 1972). Syn. nov.</comment></tp:nomenclature-citation><tp:nomenclature-citation><tp:taxon-name>
                  <tp:taxon-name-part taxon-name-part-type="genus" reg="Eumenes">Eumenes</tp:taxon-name-part>
                  <tp:taxon-name-part taxon-name-part-type="species" reg="eburneopictus">eburneopictus</tp:taxon-name-part>
                </tp:taxon-name><comment>Giordani Soika, 1940: 97; <xref ref-type="bibr" rid="B29">Fateryga 2017</xref>: 182 (as synonym of <tp:taxon-name><tp:taxon-name-part taxon-name-part-type="genus" reg="Eumenes">E.</tp:taxon-name-part><tp:taxon-name-part taxon-name-part-type="species" reg="pedunculatus">pedunculatus</tp:taxon-name-part></tp:taxon-name>).</comment></tp:nomenclature-citation><tp:nomenclature-citation><tp:taxon-name><tp:taxon-name-part taxon-name-part-type="genus" reg="Eumenes">Eumenes</tp:taxon-name-part> (<tp:taxon-name-part taxon-name-part-type="subgenus" reg="Eumenes">Eumenes</tp:taxon-name-part>) <tp:taxon-name-part taxon-name-part-type="species" reg="eburneopictus">eburneopictus</tp:taxon-name-part></tp:taxon-name><comment>; <xref ref-type="bibr" rid="B84">van der Vecht and Fischer 1972</xref>: 127.</comment></tp:nomenclature-citation><tp:nomenclature-citation><tp:taxon-name>
                  <tp:taxon-name-part taxon-name-part-type="genus" reg="Eumenes">Eumenes</tp:taxon-name-part>
                  <tp:taxon-name-part taxon-name-part-type="species" reg="pedunculatus">pedunculatus</tp:taxon-name-part>
                  <tp:taxon-name-part taxon-name-part-type="subspecies" reg="eburneopictus">eburneopictus</tp:taxon-name-part>
                </tp:taxon-name><comment>; <xref ref-type="bibr" rid="B52">Gusenleitner 1999</xref>: 572.</comment></tp:nomenclature-citation><tp:nomenclature-citation><tp:taxon-name>
                  <tp:taxon-name-part taxon-name-part-type="genus" reg="Eumenes">Eumenes</tp:taxon-name-part>
                  <tp:taxon-name-part taxon-name-part-type="species" reg="pedunculatus">pedunculatus</tp:taxon-name-part>
                  <tp:taxon-name-part taxon-name-part-type="subspecies" reg="turanus">turanus</tp:taxon-name-part>
                </tp:taxon-name><comment>Blüthgen, 1943: 302; <xref ref-type="bibr" rid="B51">Gusenleitner 1972</xref>: 82, <xref ref-type="bibr" rid="B52">1999</xref>: 573; <xref ref-type="bibr" rid="B29">Fateryga 2017</xref>: 182 (as synonym of <tp:taxon-name><tp:taxon-name-part taxon-name-part-type="genus" reg="Eumenes">E.</tp:taxon-name-part><tp:taxon-name-part taxon-name-part-type="species" reg="pedunculatus">pedunculatus</tp:taxon-name-part></tp:taxon-name>).</comment></tp:nomenclature-citation><tp:nomenclature-citation><tp:taxon-name><tp:taxon-name-part taxon-name-part-type="genus" reg="Eumenes">Eumenes</tp:taxon-name-part> (<tp:taxon-name-part taxon-name-part-type="subgenus" reg="Eumenes">Eumenes</tp:taxon-name-part>) <tp:taxon-name-part taxon-name-part-type="species" reg="pedunculatus">pedunculatus</tp:taxon-name-part> <tp:taxon-name-part taxon-name-part-type="subspecies" reg="turanus">turanus</tp:taxon-name-part></tp:taxon-name><comment>; <xref ref-type="bibr" rid="B84">van der Vecht and Fischer 1972</xref>: 131; <xref ref-type="bibr" rid="B21">Dal Pos et al. 2022</xref>: 16.</comment></tp:nomenclature-citation><tp:nomenclature-citation><tp:taxon-name>
                  <tp:taxon-name-part taxon-name-part-type="genus" reg="Eumenes">Eumenes</tp:taxon-name-part>
                  <tp:taxon-name-part taxon-name-part-type="species" reg="pedunculata">pedunculata</tp:taxon-name-part>
                  <tp:taxon-name-part taxon-name-part-type="infraspecific-rank">var.</tp:taxon-name-part>
                  <tp:taxon-name-part taxon-name-part-type="variety" reg="lapponica">lapponica</tp:taxon-name-part>
                </tp:taxon-name><comment>Hellén, 1944: 11; <xref ref-type="bibr" rid="B84">van der Vecht and Fischer 1972</xref>: 131 (as synonym of <tp:taxon-name><tp:taxon-name-part taxon-name-part-type="genus" reg="Eumenes">E.</tp:taxon-name-part><tp:taxon-name-part taxon-name-part-type="species" reg="pedunculatus">pedunculatus</tp:taxon-name-part></tp:taxon-name>); <xref ref-type="bibr" rid="B51">Gusenleitner 1972</xref>: 81 (id.); <xref ref-type="bibr" rid="B40">Gereys 2016</xref>: 135 (id.); <xref ref-type="bibr" rid="B29">Fateryga 2017</xref>: 182 (id.).</comment></tp:nomenclature-citation><tp:nomenclature-citation><tp:taxon-name>
                  <tp:taxon-name-part taxon-name-part-type="genus" reg="Eumenes">Eumenes</tp:taxon-name-part>
                  <tp:taxon-name-part taxon-name-part-type="species" reg="karafutonis">karafutonis</tp:taxon-name-part>
                </tp:taxon-name><comment>Yamane, 1977: 61–62; <xref ref-type="bibr" rid="B29">Fateryga 2017</xref>: 182 (as synonym of <tp:taxon-name><tp:taxon-name-part taxon-name-part-type="genus" reg="Eumenes">E.</tp:taxon-name-part><tp:taxon-name-part taxon-name-part-type="species" reg="pedunculatus">pedunculatus</tp:taxon-name-part></tp:taxon-name>).</comment></tp:nomenclature-citation></tp:nomenclature-citation-list></tp:nomenclature><tp:treatment-sec sec-type="notes" id="SECID0EGIBK"><title>Notes.</title><p>The depository of the female holotype of <italic><tp:taxon-name><tp:taxon-name-part taxon-name-part-type="genus" reg="Eumenes">E.</tp:taxon-name-part><tp:taxon-name-part taxon-name-part-type="species" reg="obscurus">obscurus</tp:taxon-name-part></tp:taxon-name></italic> André (= <italic><tp:taxon-name><tp:taxon-name-part taxon-name-part-type="genus" reg="Eumenes">E.</tp:taxon-name-part><tp:taxon-name-part taxon-name-part-type="species" reg="andrei">andrei</tp:taxon-name-part></tp:taxon-name></italic> Dalla Torre) is unknown, but the extensive description allows identification. The robust posterior part of the first tergite (in dorsal view campaniform), the entirely dark antenna, the black clypeus except for a yellow dorsal linear patch and the shiny and very finely punctate second tergite points to <italic><tp:taxon-name><tp:taxon-name-part taxon-name-part-type="genus" reg="Eumenes">E.</tp:taxon-name-part><tp:taxon-name-part taxon-name-part-type="species" reg="pedunculatus">pedunculatus</tp:taxon-name-part></tp:taxon-name></italic> (Panzer). The type series of <italic><tp:taxon-name><tp:taxon-name-part taxon-name-part-type="genus" reg="Eumenes">E.</tp:taxon-name-part><tp:taxon-name-part taxon-name-part-type="species" reg="marginellus">marginellus</tp:taxon-name-part></tp:taxon-name></italic> is lost; the more or less yellow scape, the black scutellum, the narrow yellow patch of the pronotum and narrow yellow posterior patch of the first tergite are similar to some examined specimens of <italic><tp:taxon-name><tp:taxon-name-part taxon-name-part-type="genus" reg="Eumenes">E.</tp:taxon-name-part><tp:taxon-name-part taxon-name-part-type="species" reg="pedunculatus">pedunculatus</tp:taxon-name-part></tp:taxon-name></italic>.</p></tp:treatment-sec><tp:treatment-sec sec-type="distribution" id="SECID0EDKBK"><title>Distribution.</title><p>Widely distributed in Europe but relatively rare in collections from NW and S Europe (e.g., only <italic><tp:taxon-name><tp:taxon-name-part taxon-name-part-type="genus" reg="Eumenes">Eumenes</tp:taxon-name-part></tp:taxon-name></italic> sp. known from Norway, absent from UK and Corsica, in S Europe rare and restricted to montane habitats (<xref ref-type="bibr" rid="B5">Arens 2012</xref>; <xref ref-type="bibr" rid="B40">Gereys 2016</xref>)). Outside Europe known from the East Palaearctic region up to Japan and Korea. Associated with <italic><tp:taxon-name><tp:taxon-name-part taxon-name-part-type="genus" reg="Calluna">Calluna</tp:taxon-name-part></tp:taxon-name>-<tp:taxon-name><tp:taxon-name-part taxon-name-part-type="genus" reg="Pinus">Pinus</tp:taxon-name-part></tp:taxon-name></italic> heaths (<xref ref-type="bibr" rid="B86">Woydak 2006</xref>) and occurring up to 1850 m altitude in Switzerland (<xref ref-type="bibr" rid="B69">Neumeyer 2019</xref>) and 2550 m in Spain (<xref ref-type="bibr" rid="B40">Gereys 2016</xref>).</p><fig id="F18" position="float" orientation="portrait"><object-id xmlns:xlink="http://www.w3.org/1999/xlink" content-type="doi" xlink:type="simple">10.3897/zookeys.1143.94951.figures132-139</object-id><object-id xmlns:xlink="http://www.w3.org/1999/xlink" content-type="arpha" xlink:type="simple">3AB16D15-3A8D-5D74-97E8-7EAA1F29BAA7</object-id><label>Figures 132–139.</label><caption><p><italic><tp:taxon-name><tp:taxon-name-part taxon-name-part-type="genus" reg="Eumenes">Eumenes</tp:taxon-name-part><tp:taxon-name-part taxon-name-part-type="species" reg="pedunculatus">pedunculatus</tp:taxon-name-part></tp:taxon-name></italic> (Panzer), Netherlands (Witteveen), female <bold>132</bold> metasoma lateral <bold>133</bold> first metasomal tergite dorsal <bold>134</bold> first tergite ventral <bold>135</bold> head and mesosoma dorsal <bold>136</bold> antenna anterior <bold>137</bold> head anterior <bold>138</bold> head and pronotum lateral <bold>139</bold> second tergite latero-dorsal.</p></caption><graphic xmlns:xlink="http://www.w3.org/1999/xlink" xlink:href="zookeys-1143-093_article-94951__-g017.jpg" position="float" orientation="portrait" xlink:type="simple" id="oo_803441.jpg"><uri content-type="original_file" xlink:type="simple">https://binary.pensoft.net/fig/803441</uri></graphic></fig><fig id="F19" position="float" orientation="portrait"><object-id xmlns:xlink="http://www.w3.org/1999/xlink" content-type="doi" xlink:type="simple">10.3897/zookeys.1143.94951.figures140-149</object-id><object-id xmlns:xlink="http://www.w3.org/1999/xlink" content-type="arpha" xlink:type="simple">B9037705-1787-59C4-8BBE-C75E939E312E</object-id><label>Figures 140–149.</label><caption><p><italic><tp:taxon-name><tp:taxon-name-part taxon-name-part-type="genus" reg="Eumenes">Eumenes</tp:taxon-name-part><tp:taxon-name-part taxon-name-part-type="species" reg="pedunculatus">pedunculatus</tp:taxon-name-part></tp:taxon-name></italic> (Panzer), Netherlands (Helenaveen), male <bold>140</bold> metasoma lateral <bold>141</bold> first metasomal tergite dorsal <bold>142</bold> first tergite ventral <bold>143</bold> head and mesosoma dorsal <bold>144</bold> second tergite dorsal <bold>145</bold> scape anterior <bold>146</bold> head anterior <bold>147</bold> head and mesosoma lateral <bold>148</bold> antenna anterior <bold>149</bold> apical hook of antenna lateral.</p></caption><graphic xmlns:xlink="http://www.w3.org/1999/xlink" xlink:href="zookeys-1143-093_article-94951__-g018.jpg" position="float" orientation="portrait" xlink:type="simple" id="oo_803442.jpg"><uri content-type="original_file" xlink:type="simple">https://binary.pensoft.net/fig/803442</uri></graphic></fig></tp:treatment-sec><ref-list><ref id="B84"><mixed-citation xmlns:xlink="http://www.w3.org/1999/xlink" xlink:type="simple"><person-group><name name-style="western"><surname>van der Vecht</surname><given-names>J</given-names></name><name name-style="western"><surname>Fischer</surname><given-names>FCJ</given-names></name></person-group> (<year>1972</year>) <article-title>Palaearctic <tp:taxon-name><tp:taxon-name-part taxon-name-part-type="family">Eumenidae</tp:taxon-name-part></tp:taxon-name>.</article-title><source>Hymenopterorum catalogus nova editio</source><volume>8</volume>: <fpage>1</fpage>–<lpage>200</lpage>.</mixed-citation></ref><ref id="B85"><mixed-citation xmlns:xlink="http://www.w3.org/1999/xlink" xlink:type="simple"><person-group><name name-style="western"><surname>Vergés Serra</surname><given-names>F</given-names></name></person-group> (<year>1985</year>) <article-title>Estudio monográfico de los <italic><tp:taxon-name><tp:taxon-name-part taxon-name-part-type="genus">Eumenes</tp:taxon-name-part></tp:taxon-name></italic> de España (<tp:taxon-name><tp:taxon-name-part taxon-name-part-type="order">Hymenoptera</tp:taxon-name-part></tp:taxon-name>, <tp:taxon-name><tp:taxon-name-part taxon-name-part-type="family">Eumenidae</tp:taxon-name-part></tp:taxon-name>).</article-title><source>Graellsia</source><volume>41</volume>: <fpage>137</fpage>–<lpage>152</lpage>.</mixed-citation></ref><ref id="B18"><mixed-citation xmlns:xlink="http://www.w3.org/1999/xlink" xlink:type="simple"><person-group><name name-style="western"><surname>Castro</surname><given-names>L</given-names></name></person-group> (<year>1997</year>) <article-title>Familia <tp:taxon-name><tp:taxon-name-part taxon-name-part-type="family">Vespidae</tp:taxon-name-part></tp:taxon-name>: Subfamilia <tp:taxon-name><tp:taxon-name-part taxon-name-part-type="subfamily">Eumeninae</tp:taxon-name-part></tp:taxon-name>.</article-title><source>Catalogus de la entomofauna aragonesa</source><volume>16</volume>: <fpage>3</fpage>–<lpage>8</lpage>.</mixed-citation></ref><ref id="B74"><mixed-citation xmlns:xlink="http://www.w3.org/1999/xlink" xlink:type="simple"><person-group><name name-style="western"><surname>Sanza</surname><given-names>F</given-names></name></person-group> (<year>1997</year>) Revisión de los euménidos de la Península Ibérica (<tp:taxon-name><tp:taxon-name-part taxon-name-part-type="order">Hymenoptera</tp:taxon-name-part></tp:taxon-name>: <tp:taxon-name><tp:taxon-name-part taxon-name-part-type="family">Eumenidae</tp:taxon-name-part></tp:taxon-name>) (tesis doctoral, inédita). Unpublished thesis, Dept de Biología Animal, Ecología, Parasitología, Edafología y Química Agrícola de la Universidad de Salamanca, Salamanca, i–vii + 1–541.</mixed-citation></ref><ref id="B75"><mixed-citation xmlns:xlink="http://www.w3.org/1999/xlink" xlink:type="simple"><person-group><name name-style="western"><surname>Schmid-Egger</surname><given-names>C</given-names></name></person-group> (<year>2004</year>) Bestimmungsschlüssel für die deutschen Arten der solitären Faltenwespen (<tp:taxon-name><tp:taxon-name-part taxon-name-part-type="order">Hymenoptera</tp:taxon-name-part></tp:taxon-name>: <tp:taxon-name><tp:taxon-name-part taxon-name-part-type="subfamily">Eumeninae</tp:taxon-name-part></tp:taxon-name>). Deutscher Jugendbund für Naturbeobachtung Hamburg, 54–102. 3. überarbeitete Auflage. Hamburg.</mixed-citation></ref><ref id="B36"><mixed-citation xmlns:xlink="http://www.w3.org/1999/xlink" xlink:type="simple"><person-group><name name-style="western"><surname>Frommer</surname><given-names>U</given-names></name></person-group> (<year>2013</year>) <article-title>Hinweise zur Trennung der solitären Faltenwespen <italic><tp:taxon-name><tp:taxon-name-part taxon-name-part-type="genus">Eumenes</tp:taxon-name-part><tp:taxon-name-part taxon-name-part-type="species">c.</tp:taxon-name-part><tp:taxon-name-part taxon-name-part-type="subspecies">coarctatus</tp:taxon-name-part></tp:taxon-name></italic> (Linnaeus, 1758) und <italic><tp:taxon-name><tp:taxon-name-part taxon-name-part-type="genus">Eumenes</tp:taxon-name-part><tp:taxon-name-part taxon-name-part-type="species">p.</tp:taxon-name-part><tp:taxon-name-part taxon-name-part-type="subspecies">pedunculatus</tp:taxon-name-part></tp:taxon-name></italic> (Panzer, 1799) (<tp:taxon-name><tp:taxon-name-part taxon-name-part-type="order">Hymenoptera</tp:taxon-name-part></tp:taxon-name>, <tp:taxon-name><tp:taxon-name-part taxon-name-part-type="family">Vespidae</tp:taxon-name-part></tp:taxon-name>, <tp:taxon-name><tp:taxon-name-part taxon-name-part-type="subfamily">Eumeninae</tp:taxon-name-part></tp:taxon-name>).</article-title><source>Bembix - Zeitschrift für Hymenopterologie</source><volume>36</volume>: <fpage>18</fpage>–<lpage>21</lpage>.</mixed-citation></ref><ref id="B40"><mixed-citation xmlns:xlink="http://www.w3.org/1999/xlink" xlink:type="simple"><person-group><name name-style="western"><surname>Gereys</surname><given-names>B</given-names></name></person-group> (<year>2016</year>) <article-title><tp:taxon-name><tp:taxon-name-part taxon-name-part-type="family">Vespidae</tp:taxon-name-part></tp:taxon-name> solitaire de France métropolitaine (<tp:taxon-name><tp:taxon-name-part taxon-name-part-type="order">Hymenoptera</tp:taxon-name-part></tp:taxon-name>: <tp:taxon-name><tp:taxon-name-part taxon-name-part-type="subfamily">Eumeninae</tp:taxon-name-part></tp:taxon-name>, <tp:taxon-name><tp:taxon-name-part taxon-name-part-type="subfamily">Masarinae</tp:taxon-name-part></tp:taxon-name>).</article-title><source>Faune de France</source><volume>98</volume>: <fpage>1</fpage>–<lpage>330</lpage>.</mixed-citation></ref><ref id="B21"><mixed-citation xmlns:xlink="http://www.w3.org/1999/xlink" xlink:type="simple"><person-group><name name-style="western"><surname>Dal Pos</surname><given-names>D</given-names></name><name name-style="western"><surname>Carpenter</surname><given-names>JM</given-names></name><name name-style="western"><surname>Uliana</surname><given-names>M</given-names></name></person-group> (<year>2022</year>) <article-title>The Giordani Soika collection of <tp:taxon-name><tp:taxon-name-part taxon-name-part-type="subfamily">Eumeninae</tp:taxon-name-part></tp:taxon-name> at the Natural History Museum of Venice Giancarlo Ligabue: Catalogue of species and type specimens (<tp:taxon-name><tp:taxon-name-part taxon-name-part-type="class">Insecta</tp:taxon-name-part></tp:taxon-name>, <tp:taxon-name><tp:taxon-name-part taxon-name-part-type="order">Hymenoptera</tp:taxon-name-part></tp:taxon-name>, <tp:taxon-name><tp:taxon-name-part taxon-name-part-type="family">Vespidae</tp:taxon-name-part></tp:taxon-name>).</article-title><source>Zootaxa</source><volume>5137</volume>(<issue>1</issue>): <fpage>1</fpage>–<lpage>111</lpage>. <ext-link xlink:href="10.11646/zootaxa.5137.1.1" ext-link-type="doi" xlink:type="simple">https://doi.org/10.11646/zootaxa.5137.1.1</ext-link></mixed-citation></ref><ref id="B82"><mixed-citation xmlns:xlink="http://www.w3.org/1999/xlink" xlink:type="simple"><person-group><name name-style="western"><surname>Tobias</surname><given-names>VI</given-names></name><name name-style="western"><surname>Kurzenko</surname><given-names>NV</given-names></name></person-group> (<year>1978</year>) <article-title>Sem. 2. <tp:taxon-name><tp:taxon-name-part taxon-name-part-type="family">Eumenidae</tp:taxon-name-part></tp:taxon-name>, 152–173.</article-title> In: <person-group><name name-style="western"><surname>Medvedev</surname><given-names>G</given-names></name></person-group> (<role>Ed.</role>) <issue-title>Keys to the identification of insects of European USSR.</issue-title><source><tp:taxon-name><tp:taxon-name-part taxon-name-part-type="order">Hymenoptera</tp:taxon-name-part></tp:taxon-name> 3(1)</source>, <fpage>1</fpage>–<lpage>584</lpage>. [In Russian]</mixed-citation></ref><ref id="B57"><mixed-citation xmlns:xlink="http://www.w3.org/1999/xlink" xlink:type="simple"><person-group><name name-style="western"><surname>Hensen</surname><given-names>R</given-names></name></person-group> (<year>1985</year>) <source>De plooivleugelwespen.</source><publisher-name>Jeugdbondsuitgeverij</publisher-name>, <publisher-loc>‘s Graveland</publisher-loc>, <size units="page">60 pp</size>.</mixed-citation></ref><ref id="B78"><mixed-citation xmlns:xlink="http://www.w3.org/1999/xlink" xlink:type="simple"><person-group><name name-style="western"><surname>Schmid-Egger</surname><given-names>C</given-names></name><name name-style="western"><surname>Schmidt</surname><given-names>K</given-names></name></person-group> (<year>2002</year>) <article-title>Kritisches Verzeichnis der deutschen Arten der Faltenwespen (<tp:taxon-name><tp:taxon-name-part taxon-name-part-type="order">Hymenoptera</tp:taxon-name-part></tp:taxon-name>, <tp:taxon-name><tp:taxon-name-part taxon-name-part-type="family">Vespidae</tp:taxon-name-part></tp:taxon-name>).</article-title><source>Bembix</source><volume>16</volume>: <fpage>13</fpage>–<lpage>28</lpage>.</mixed-citation></ref><ref id="B80"><mixed-citation xmlns:xlink="http://www.w3.org/1999/xlink" xlink:type="simple"><person-group><name name-style="western"><surname>Smit</surname><given-names>J</given-names></name><name name-style="western"><surname>Peeters</surname><given-names>TMJ</given-names></name><name name-style="western"><surname>Lefeber</surname><given-names>V</given-names></name></person-group> (<year>2004</year>) <article-title><tp:taxon-name><tp:taxon-name-part taxon-name-part-type="family">Vespidae</tp:taxon-name-part></tp:taxon-name> – plooivleugelwespen, 321–344.</article-title> In: <person-group><name name-style="western"><surname>Peeters</surname><given-names>TMJ</given-names></name><name name-style="western"><surname>van Achterberg</surname><given-names>C</given-names></name><name name-style="western"><surname>Heitmans</surname><given-names>WRB</given-names></name><name name-style="western"><surname>Klein</surname><given-names>WF</given-names></name><name name-style="western"><surname>Lefeber</surname><given-names>V</given-names></name><name name-style="western"><surname>van Loon</surname><given-names>AJ</given-names></name><name name-style="western"><surname>Mabelis</surname><given-names>AA</given-names></name><name name-style="western"><surname>Nieuwenhuijsen</surname><given-names>H</given-names></name><name name-style="western"><surname>Reemer</surname><given-names>M</given-names></name><name name-style="western"><surname>de Rond</surname><given-names>J</given-names></name><name name-style="western"><surname>Smit</surname><given-names>J</given-names></name><name name-style="western"><surname>Velthuis</surname><given-names>HHW</given-names></name></person-group> (<role>Eds</role>) <issue-title>De wespen en mieren van Nederland (Hymenoptera: Aculeata).</issue-title><source>Nederlandse Fauna</source><volume>6</volume>: <fpage>1</fpage>–<lpage>507</lpage>.</mixed-citation></ref><ref id="B86"><mixed-citation xmlns:xlink="http://www.w3.org/1999/xlink" xlink:type="simple"><person-group><name name-style="western"><surname>Woydak</surname><given-names>H-G</given-names></name></person-group> (<year>2006</year>) <article-title><tp:taxon-name><tp:taxon-name-part taxon-name-part-type="order">Hymenoptera</tp:taxon-name-part></tp:taxon-name><tp:taxon-name><tp:taxon-name-part taxon-name-part-type="infraorder">Aculeata</tp:taxon-name-part></tp:taxon-name> Westfalica. Die Faltenwespen von Nordrhein-Westfalen (<tp:taxon-name><tp:taxon-name-part taxon-name-part-type="order">Hymenoptera</tp:taxon-name-part></tp:taxon-name>, <tp:taxon-name><tp:taxon-name-part taxon-name-part-type="superfamily">Vespoidea</tp:taxon-name-part></tp:taxon-name>; <tp:taxon-name><tp:taxon-name-part taxon-name-part-type="family">Vespidae</tp:taxon-name-part></tp:taxon-name> und <tp:taxon-name><tp:taxon-name-part taxon-name-part-type="family">Eumenidae</tp:taxon-name-part></tp:taxon-name>) (Soziale Papier und Lehmwespen).</article-title><source>Abhandlungen aus dem Westfalischen Museum fur Naturkunde</source><volume>68</volume>(<issue>1</issue>): <fpage>1</fpage>–<lpage>133</lpage>.</mixed-citation></ref><ref id="B19"><mixed-citation xmlns:xlink="http://www.w3.org/1999/xlink" xlink:type="simple"><person-group><name name-style="western"><surname>Castro</surname><given-names>L</given-names></name><name name-style="western"><surname>Sanza</surname><given-names>F</given-names></name></person-group> (<year>2009</year>) <article-title>Aportación al conocimiento de los <tp:taxon-name><tp:taxon-name-part taxon-name-part-type="family">Vespidae</tp:taxon-name-part></tp:taxon-name> (<tp:taxon-name><tp:taxon-name-part taxon-name-part-type="order">Hymenoptera</tp:taxon-name-part></tp:taxon-name>) de Sierra Nevada (España), con algunos comentarios taxonómicos.</article-title><source>Boletin de la SEA</source><volume>45</volume>: <fpage>259</fpage>–<lpage>278</lpage>.</mixed-citation></ref><ref id="B76"><mixed-citation xmlns:xlink="http://www.w3.org/1999/xlink" xlink:type="simple"><person-group><name name-style="western"><surname>Schmid-Egger</surname><given-names>C</given-names></name></person-group> (<year>2010</year>) <article-title>Rote Liste der Wespen Deutschlands. <tp:taxon-name><tp:taxon-name-part taxon-name-part-type="order">Hymenoptera</tp:taxon-name-part></tp:taxon-name><tp:taxon-name><tp:taxon-name-part taxon-name-part-type="infraorder">Aculeata</tp:taxon-name-part></tp:taxon-name>: Grabwespen (<tp:taxon-name><tp:taxon-name-part taxon-name-part-type="family">Ampulicidae</tp:taxon-name-part></tp:taxon-name>, <tp:taxon-name><tp:taxon-name-part taxon-name-part-type="family">Crabronidae</tp:taxon-name-part></tp:taxon-name>, <tp:taxon-name><tp:taxon-name-part taxon-name-part-type="family">Sphecidae</tp:taxon-name-part></tp:taxon-name>), Wegwespen (<tp:taxon-name><tp:taxon-name-part taxon-name-part-type="family">Pompilidae</tp:taxon-name-part></tp:taxon-name>), Goldwespen (<tp:taxon-name><tp:taxon-name-part taxon-name-part-type="family">Chrysididae</tp:taxon-name-part></tp:taxon-name>), Faltenwespen (<tp:taxon-name><tp:taxon-name-part taxon-name-part-type="family">Vespidae</tp:taxon-name-part></tp:taxon-name>), Spinnenameisen (<tp:taxon-name><tp:taxon-name-part taxon-name-part-type="family">Mutillidae</tp:taxon-name-part></tp:taxon-name>), Dolchwespen (<tp:taxon-name><tp:taxon-name-part taxon-name-part-type="family">Scoliidae</tp:taxon-name-part></tp:taxon-name>), Rollwespen (<tp:taxon-name><tp:taxon-name-part taxon-name-part-type="family">Tiphiidae</tp:taxon-name-part></tp:taxon-name>) und Keulhornwespen (<tp:taxon-name><tp:taxon-name-part taxon-name-part-type="family">Sapygidae</tp:taxon-name-part></tp:taxon-name>).</article-title><source>Ampulex</source><volume>1</volume>: <fpage>5</fpage>–<lpage>40</lpage>.</mixed-citation></ref><ref id="B77"><mixed-citation xmlns:xlink="http://www.w3.org/1999/xlink" xlink:type="simple"><person-group><name name-style="western"><surname>Schmid-Egger</surname><given-names>C</given-names></name></person-group> (<year>2011</year>) <article-title><tp:taxon-name><tp:taxon-name-part taxon-name-part-type="order">Hymenoptera</tp:taxon-name-part></tp:taxon-name><tp:taxon-name><tp:taxon-name-part taxon-name-part-type="infraorder">Aculeata</tp:taxon-name-part></tp:taxon-name> from “Parc national du Mercantour” (France) and “Parco delle Alpi Marittime” (Italy) in the south-western Alps.</article-title><source>Ampulex</source><volume>3</volume>: <fpage>13</fpage>–<lpage>50</lpage>. [Berlin.]</mixed-citation></ref><ref id="B1"><mixed-citation xmlns:xlink="http://www.w3.org/1999/xlink" xlink:type="simple"><person-group><name name-style="western"><surname>Abenius</surname><given-names>J</given-names></name></person-group> (<year>2012</year>) <article-title><tp:taxon-name><tp:taxon-name-part taxon-name-part-type="family">Vespidae</tp:taxon-name-part></tp:taxon-name>, <tp:taxon-name><tp:taxon-name-part taxon-name-part-type="subfamily">Eumeninae</tp:taxon-name-part></tp:taxon-name> - solitäre getingar.</article-title> In: <person-group><name name-style="western"><surname>Douwes</surname><given-names>P</given-names></name><name name-style="western"><surname>Abenius</surname><given-names>J</given-names></name><name name-style="western"><surname>Cederberg</surname><given-names>B</given-names></name><name name-style="western"><surname>Wahlstedt</surname><given-names>U</given-names></name></person-group> (<role>Eds</role>) <issue-title>Steklar: Myror-getingar.</issue-title><source><tp:taxon-name><tp:taxon-name-part taxon-name-part-type="order">Hymenoptera</tp:taxon-name-part></tp:taxon-name>: <tp:taxon-name><tp:taxon-name-part taxon-name-part-type="family">Formicidae</tp:taxon-name-part></tp:taxon-name> – <tp:taxon-name><tp:taxon-name-part taxon-name-part-type="family">Vespidae</tp:taxon-name-part></tp:taxon-name>. Nationalnyckeln till Sveriges flora och fauna. ArtDatabanken, SLU, Uppsala</source>, <fpage>213</fpage>–<lpage>275</lpage>.</mixed-citation></ref><ref id="B5"><mixed-citation xmlns:xlink="http://www.w3.org/1999/xlink" xlink:type="simple"><person-group><name name-style="western"><surname>Arens</surname><given-names>W</given-names></name></person-group> (<year>2012</year>) <article-title>Die solitären Faltenwespen der Peloponnes (<tp:taxon-name><tp:taxon-name-part taxon-name-part-type="order">Hymenoptera</tp:taxon-name-part></tp:taxon-name>: <tp:taxon-name><tp:taxon-name-part taxon-name-part-type="family">Vespidae</tp:taxon-name-part></tp:taxon-name>: <tp:taxon-name><tp:taxon-name-part taxon-name-part-type="subfamily">Raphiglossinae</tp:taxon-name-part></tp:taxon-name>, <tp:taxon-name><tp:taxon-name-part taxon-name-part-type="subfamily">Eumeninae</tp:taxon-name-part></tp:taxon-name>) 1. Teil.</article-title><source>Linzer Biologische Beitrage</source><volume>44</volume>(<issue>1</issue>): <fpage>481</fpage>–<lpage>522</lpage>.</mixed-citation></ref><ref id="B68"><mixed-citation xmlns:xlink="http://www.w3.org/1999/xlink" xlink:type="simple"><person-group><name name-style="western"><surname>Neumeyer</surname><given-names>R</given-names></name></person-group> (<year>2014</year>) <article-title>Kommentierte liste der in der Schweiz vorkommenden Faltenwespen (<tp:taxon-name><tp:taxon-name-part taxon-name-part-type="order">Hymenoptera</tp:taxon-name-part></tp:taxon-name>: <tp:taxon-name><tp:taxon-name-part taxon-name-part-type="family">Vespidae</tp:taxon-name-part></tp:taxon-name>).</article-title><source>Mitteilungen der Schweizerischen entomologischen Gesellschaft</source><volume>87</volume>: <fpage>359</fpage>–<lpage>369</lpage>.</mixed-citation></ref><ref id="B69"><mixed-citation xmlns:xlink="http://www.w3.org/1999/xlink" xlink:type="simple"><person-group><name name-style="western"><surname>Neumeyer</surname><given-names>R</given-names></name></person-group> (<year>2019</year>) <article-title><tp:taxon-name><tp:taxon-name-part taxon-name-part-type="family">Vespidae</tp:taxon-name-part></tp:taxon-name>.</article-title><source>Fauna Helvetica</source><volume>31</volume>: <fpage>1</fpage>–<lpage>381</lpage>.</mixed-citation></ref><ref id="B32"><mixed-citation xmlns:xlink="http://www.w3.org/1999/xlink" xlink:type="simple"><person-group><name name-style="western"><surname>Fateryga</surname><given-names>AV</given-names></name><name name-style="western"><surname>Proshchalykin</surname><given-names>MY</given-names></name><name name-style="western"><surname>Kochetkov</surname><given-names>DN</given-names></name><name name-style="western"><surname>Buyanjargal</surname><given-names>B</given-names></name></person-group> (<year>2020</year>) <article-title>New records of eumenine wasps (<tp:taxon-name><tp:taxon-name-part taxon-name-part-type="order">Hymenoptera</tp:taxon-name-part></tp:taxon-name>, <tp:taxon-name><tp:taxon-name-part taxon-name-part-type="family">Vespidae</tp:taxon-name-part></tp:taxon-name>, <tp:taxon-name><tp:taxon-name-part taxon-name-part-type="subfamily">Eumeninae</tp:taxon-name-part></tp:taxon-name>) from Russia, with description of a new species of <italic><tp:taxon-name><tp:taxon-name-part taxon-name-part-type="genus">Stenodynerus</tp:taxon-name-part></tp:taxon-name></italic> de Saussure, 1863.</article-title><source>Journal of <tp:taxon-name><tp:taxon-name-part taxon-name-part-type="order">Hymenoptera</tp:taxon-name-part></tp:taxon-name> Research</source><volume>79</volume>: <fpage>89</fpage>–<lpage>109</lpage>. <ext-link xlink:href="10.3897/jhr.79.57887" ext-link-type="doi" xlink:type="simple">https://doi.org/10.3897/jhr.79.57887</ext-link></mixed-citation></ref><ref id="B6"><mixed-citation xmlns:xlink="http://www.w3.org/1999/xlink" xlink:type="simple"><person-group><name name-style="western"><surname>Baldock</surname><given-names>D</given-names></name><name name-style="western"><surname>Castro</surname><given-names>L</given-names></name><name name-style="western"><surname>Cross</surname><given-names>I</given-names></name><name name-style="western"><surname>Schmid-Egger</surname><given-names>C</given-names></name><name name-style="western"><surname>Smit</surname><given-names>J</given-names></name><name name-style="western"><surname>Wood</surname><given-names>TJ</given-names></name></person-group> (<year>2020</year>) <article-title>The vespiform wasps of Portugal (<tp:taxon-name><tp:taxon-name-part taxon-name-part-type="order">Hymenoptera</tp:taxon-name-part></tp:taxon-name>: <tp:taxon-name><tp:taxon-name-part taxon-name-part-type="superfamily">Scolioidea</tp:taxon-name-part></tp:taxon-name>, <tp:taxon-name><tp:taxon-name-part taxon-name-part-type="superfamily">Tiphioidea</tp:taxon-name-part></tp:taxon-name>, <tp:taxon-name><tp:taxon-name-part taxon-name-part-type="superfamily">Pompiloidea</tp:taxon-name-part></tp:taxon-name> &amp; <tp:taxon-name><tp:taxon-name-part taxon-name-part-type="superfamily">Vespoidea</tp:taxon-name-part></tp:taxon-name>).</article-title><source>Monografìas Sociedad Entomológiva Aragonesa</source><volume>34</volume>: <fpage>1</fpage>–<lpage>73</lpage>.</mixed-citation></ref><ref id="B51"><mixed-citation xmlns:xlink="http://www.w3.org/1999/xlink" xlink:type="simple"><person-group><name name-style="western"><surname>Gusenleitner</surname><given-names>J</given-names></name></person-group> (<year>1972</year>) Übersicht über die derzeit bekannten westpaläarktischen Arten der Gattung <italic><tp:taxon-name><tp:taxon-name-part taxon-name-part-type="genus">Eumenes</tp:taxon-name-part></tp:taxon-name></italic> Latr. 1802 (Hym. <tp:taxon-name><tp:taxon-name-part taxon-name-part-type="superfamily">Vespoidea</tp:taxon-name-part></tp:taxon-name>). Bollettino del Museo civico di storia naturale di Venezia XXII–XXIII: 67–117.</mixed-citation></ref><ref id="B48"><mixed-citation xmlns:xlink="http://www.w3.org/1999/xlink" xlink:type="simple"><person-group><name name-style="western"><surname>Gogala</surname><given-names>A</given-names></name></person-group> (<year>2022</year>) <article-title>Ose družine <tp:taxon-name><tp:taxon-name-part taxon-name-part-type="family">Vespidae</tp:taxon-name-part></tp:taxon-name> v Sloveniji (<tp:taxon-name><tp:taxon-name-part taxon-name-part-type="order">Hymenoptera</tp:taxon-name-part></tp:taxon-name>: <tp:taxon-name><tp:taxon-name-part taxon-name-part-type="superfamily">Vespoidea</tp:taxon-name-part></tp:taxon-name>: <tp:taxon-name><tp:taxon-name-part taxon-name-part-type="family">Vespidae</tp:taxon-name-part></tp:taxon-name>) / Vespid wasps of Slovenia (<tp:taxon-name><tp:taxon-name-part taxon-name-part-type="order">Hymenoptera</tp:taxon-name-part></tp:taxon-name>: <tp:taxon-name><tp:taxon-name-part taxon-name-part-type="superfamily">Vespoidea</tp:taxon-name-part></tp:taxon-name>: <tp:taxon-name><tp:taxon-name-part taxon-name-part-type="family">Vespidae</tp:taxon-name-part></tp:taxon-name>).</article-title><source>Scopolia</source><volume>102</volume>: <fpage>1</fpage>–<lpage>79</lpage>.</mixed-citation></ref><ref id="B29"><mixed-citation xmlns:xlink="http://www.w3.org/1999/xlink" xlink:type="simple"><person-group><name name-style="western"><surname>Fateryga</surname><given-names>AV</given-names></name></person-group> (<year>2017</year>) <article-title>Subfamily <tp:taxon-name><tp:taxon-name-part taxon-name-part-type="subfamily">Eumeninae</tp:taxon-name-part></tp:taxon-name> – Potter wasps, 178–192.</article-title> In: <person-group><name name-style="western"><surname>Belokobylskij</surname><given-names>SA</given-names></name><name name-style="western"><surname>Lelej</surname><given-names>AS</given-names></name></person-group> (<role>Eds</role>) <issue-title>Annotated catalogue of the Hymenoptera of Russia.</issue-title><source><tp:taxon-name><tp:taxon-name-part taxon-name-part-type="suborder">Symphyta</tp:taxon-name-part></tp:taxon-name> and <tp:taxon-name><tp:taxon-name-part taxon-name-part-type="suborder">Apocrita</tp:taxon-name-part></tp:taxon-name>: <tp:taxon-name><tp:taxon-name-part taxon-name-part-type="infraorder">Aculeata</tp:taxon-name-part></tp:taxon-name></source><volume>1</volume>: <fpage>1</fpage>–<lpage>476</lpage>.</mixed-citation></ref><ref id="B52"><mixed-citation xmlns:xlink="http://www.w3.org/1999/xlink" xlink:type="simple"><person-group><name name-style="western"><surname>Gusenleitner</surname><given-names>J</given-names></name></person-group> (<year>1999</year>) <article-title>Bestimmungstabellen mittel- und südeuropäischer Eumeniden (<tp:taxon-name><tp:taxon-name-part taxon-name-part-type="superfamily">Vespoidea</tp:taxon-name-part></tp:taxon-name>, <tp:taxon-name><tp:taxon-name-part taxon-name-part-type="order">Hymenoptera</tp:taxon-name-part></tp:taxon-name>) Teil 11. Die Gattungen <italic><tp:taxon-name><tp:taxon-name-part taxon-name-part-type="genus">Discoelius</tp:taxon-name-part></tp:taxon-name></italic> Latreille 1809, <italic><tp:taxon-name><tp:taxon-name-part taxon-name-part-type="genus">Eumenes</tp:taxon-name-part></tp:taxon-name></italic> Latreille 1802, <italic><tp:taxon-name><tp:taxon-name-part taxon-name-part-type="genus">Katamenes</tp:taxon-name-part></tp:taxon-name></italic> Meade-Waldo 1910, <italic><tp:taxon-name><tp:taxon-name-part taxon-name-part-type="genus">Delta</tp:taxon-name-part></tp:taxon-name></italic> Saussure 1855, <italic><tp:taxon-name><tp:taxon-name-part taxon-name-part-type="genus">Ischnogasteroides</tp:taxon-name-part></tp:taxon-name></italic> Magretti 1884 und <italic><tp:taxon-name><tp:taxon-name-part taxon-name-part-type="genus">Pareumenes</tp:taxon-name-part></tp:taxon-name></italic> Saussure 1855.</article-title><source>Linzer Biologische Beitrage</source><volume>31</volume>(<issue>2</issue>): <fpage>561</fpage>–<lpage>584</lpage>.</mixed-citation></ref></ref-list></tp:taxon-treatment>
