# Supplementary material for: ﻿Review of the European Eumenes Latreille (Hymenoptera, Vespidae) using morphology and DNA barcodes, with an illustrated key to species
Source: Zookeys. 2023 Jan 31;1143:93–163. doi: 10.3897/zookeys.1143.94951 (PMC10208603; doi:10.3897/zookeys.1143.94951)
Supplement: XML Treatment for Eumenes punctaticlypeus [file zookeys.1143.94951-treatment10.xml]

<!DOCTYPE tp:taxon-treatment
  PUBLIC "-//TaxonX//DTD Taxonomic Treatment Publishing DTD v0 20100105//EN" "tax-treatment-NSO.dtd">
<tp:taxon-treatment xmlns:tp="http://www.plazi.org/taxpub"><tp:treatment-meta><kwd-group><label>Taxon classification</label><kwd>
                <named-content content-type="kingdom">Animalia</named-content>
              </kwd><kwd>
                <named-content content-type="order">Hymenoptera</named-content>
              </kwd><kwd>
                <named-content content-type="family">Vespidae</named-content>
              </kwd></kwd-group><mixed-citation publication-type="journal"><person-group><name><surname>van Achterberg</surname><given-names>Cornelis</given-names></name><name><surname>Smit</surname><given-names>John T.</given-names></name><name><surname>Ljubomirov</surname><given-names>Toshko</given-names></name></person-group><article-title>﻿Review of the European <italic><tp:taxon-name><tp:taxon-name-part taxon-name-part-type="genus" reg="Eumenes">Eumenes</tp:taxon-name-part></tp:taxon-name></italic> Latreille (<tp:taxon-name><tp:taxon-name-part taxon-name-part-type="order">Hymenoptera</tp:taxon-name-part></tp:taxon-name>, <tp:taxon-name><tp:taxon-name-part taxon-name-part-type="family">Vespidae</tp:taxon-name-part></tp:taxon-name>) using morphology and DNA barcodes, with an illustrated key to species</article-title><source>Zookeys</source><day>31</day><month>01</month><year>2023</year><volume>1143</volume><fpage>93</fpage><lpage>163</lpage><pub-id pub-id-type="doi">10.3897/zookeys.1143.94951</pub-id></mixed-citation></tp:treatment-meta><tp:nomenclature><label>﻿</label><tp:taxon-name>
              <object-id xmlns:xlink="http://www.w3.org/1999/xlink" content-type="arpha" xlink:type="simple">644D24DB-7A8A-574C-80A7-16BD4FD9BBE7</object-id>
              <tp:taxon-name-part taxon-name-part-type="genus" reg="Eumenes">Eumenes</tp:taxon-name-part>
              <tp:taxon-name-part taxon-name-part-type="species" reg="punctaticlypeus">punctaticlypeus</tp:taxon-name-part>
            </tp:taxon-name><tp:taxon-authority>Giordani Soika, 1943</tp:taxon-authority><xref ref-type="fig" rid="F22">Figs 170–179</xref><xref ref-type="fig" rid="F23">, 180–188</xref><tp:nomenclature-citation-list><tp:nomenclature-citation><tp:taxon-name>
                  <tp:taxon-name-part taxon-name-part-type="genus" reg="Eumenes">Eumenes</tp:taxon-name-part>
                  <tp:taxon-name-part taxon-name-part-type="species" reg="robusta">robusta</tp:taxon-name-part>
                </tp:taxon-name><comment>Kostylev, 1940: 141 (primary homonym; not <tp:taxon-name><tp:taxon-name-part taxon-name-part-type="genus" reg="Eumenes">E.</tp:taxon-name-part><tp:taxon-name-part taxon-name-part-type="species" reg="robustus">robustus</tp:taxon-name-part></tp:taxon-name> Isely, 1917).</comment></tp:nomenclature-citation><tp:nomenclature-citation><tp:taxon-name><tp:taxon-name-part taxon-name-part-type="genus" reg="Eumenes">Eumenes</tp:taxon-name-part> (<tp:taxon-name-part taxon-name-part-type="subgenus" reg="Eumenes">Eumenes</tp:taxon-name-part>) <tp:taxon-name-part taxon-name-part-type="species" reg="robustus">robustus</tp:taxon-name-part></tp:taxon-name><comment>; <xref ref-type="bibr" rid="B84">van der Vecht and Fischer 1972</xref>: 132.</comment></tp:nomenclature-citation><tp:nomenclature-citation><tp:taxon-name><tp:taxon-name-part taxon-name-part-type="genus" reg="Eumenes">Eumenes</tp:taxon-name-part> (<tp:taxon-name-part taxon-name-part-type="subgenus" reg="Eumenes">Eumenes</tp:taxon-name-part>) <tp:taxon-name-part taxon-name-part-type="species" reg="punctaticlypeus">punctaticlypeus</tp:taxon-name-part></tp:taxon-name><comment>Giordani Soika, 1943: 29; <xref ref-type="bibr" rid="B84">van der Vecht and Fischer 1972</xref>: 132 (literature before 1972); <xref ref-type="bibr" rid="B51">Gusenleitner 1972</xref>: 104–105; <xref ref-type="bibr" rid="B40">Gereys 2016</xref>: 137; <xref ref-type="bibr" rid="B29">Fateryga 2017</xref>: 182, <xref ref-type="bibr" rid="B30">2018</xref>: 208; <xref ref-type="bibr" rid="B21">Dal Pos et al. 2022</xref>: 16.</comment></tp:nomenclature-citation><tp:nomenclature-citation><tp:taxon-name>
                  <tp:taxon-name-part taxon-name-part-type="genus" reg="Eumenes">Eumenes</tp:taxon-name-part>
                  <tp:taxon-name-part taxon-name-part-type="species" reg="punctaticlypeus">punctaticlypeus</tp:taxon-name-part>
                  <tp:taxon-name-part taxon-name-part-type="subspecies" reg="punctaticlypeus">punctaticlypeus</tp:taxon-name-part>
                </tp:taxon-name><comment>; Gusenleitner, 1999: 573.</comment></tp:nomenclature-citation><tp:nomenclature-citation><tp:taxon-name>
                  <tp:taxon-name-part taxon-name-part-type="genus" reg="Eumenes">Eumenes</tp:taxon-name-part>
                  <tp:taxon-name-part taxon-name-part-type="species" reg="punctaticlypeus">punctaticlypeus</tp:taxon-name-part>
                </tp:taxon-name><comment>; <xref ref-type="bibr" rid="B18">Castro 1997</xref>: 4; <xref ref-type="bibr" rid="B19">Castro and Sanza 2009</xref>: 266–267; <xref ref-type="bibr" rid="B5">Arens 2012</xref>: 488–489; <xref ref-type="bibr" rid="B6">Baldock et al. 2020</xref>: 44.</comment></tp:nomenclature-citation><tp:nomenclature-citation><tp:taxon-name><tp:taxon-name-part taxon-name-part-type="genus" reg="Eumenes">Eumenes</tp:taxon-name-part> (<tp:taxon-name-part taxon-name-part-type="subgenus" reg="Eumenes">Eumenes</tp:taxon-name-part>) <tp:taxon-name-part taxon-name-part-type="species" reg="calabricus">calabricus</tp:taxon-name-part></tp:taxon-name><comment>Giordani Soika, 1943: 31; Giordani Soika 1956: 316; <xref ref-type="bibr" rid="B84">van der Vecht and Fischer 1972</xref>: 132; <xref ref-type="bibr" rid="B51">Gusenleitner 1972</xref>: 104–105 (as synonym of <tp:taxon-name><tp:taxon-name-part taxon-name-part-type="genus" reg="Eumenes">E.</tp:taxon-name-part><tp:taxon-name-part taxon-name-part-type="species" reg="punctaticlypeus">punctaticlypeus</tp:taxon-name-part></tp:taxon-name>); <xref ref-type="bibr" rid="B40">Gereys 2016</xref>: 137 (id.).</comment></tp:nomenclature-citation><tp:nomenclature-citation><tp:taxon-name>
                  <tp:taxon-name-part taxon-name-part-type="genus" reg="Eumenes">Eumenes</tp:taxon-name-part>
                  <tp:taxon-name-part taxon-name-part-type="species" reg="kostylevi">kostylevi</tp:taxon-name-part>
                </tp:taxon-name><comment>Kurzenko, 1976: 437 (replacement name for <tp:taxon-name><tp:taxon-name-part taxon-name-part-type="genus" reg="Eumenes">E.</tp:taxon-name-part><tp:taxon-name-part taxon-name-part-type="species" reg="robusta">robusta</tp:taxon-name-part></tp:taxon-name>); <xref ref-type="bibr" rid="B82">Tobias and Kurzenko 1978</xref>: 161; <xref ref-type="bibr" rid="B40">Gereys 2016</xref>: 137 (as synonym of <tp:taxon-name><tp:taxon-name-part taxon-name-part-type="genus" reg="Eumenes">E.</tp:taxon-name-part><tp:taxon-name-part taxon-name-part-type="species" reg="punctaticlypeus">punctaticlypeus</tp:taxon-name-part></tp:taxon-name>).</comment></tp:nomenclature-citation><tp:nomenclature-citation><tp:taxon-name>
                  <tp:taxon-name-part taxon-name-part-type="genus" reg="Eumenes">Eumenes</tp:taxon-name-part>
                  <tp:taxon-name-part taxon-name-part-type="species" reg="kostylevi">kostylevi</tp:taxon-name-part>
                  <tp:taxon-name-part taxon-name-part-type="subspecies" reg="kostylevi">kostylevi</tp:taxon-name-part>
                </tp:taxon-name><comment>; <xref ref-type="bibr" rid="B88">Yildirim and Özbek 1996</xref>: 206.</comment></tp:nomenclature-citation><tp:nomenclature-citation><tp:taxon-name>
                  <tp:taxon-name-part taxon-name-part-type="genus" reg="Eumenes">Eumenes</tp:taxon-name-part>
                  <tp:taxon-name-part taxon-name-part-type="species" reg="kostylevi">kostylevi</tp:taxon-name-part>
                  <tp:taxon-name-part taxon-name-part-type="subspecies" reg="punctaticlypeus">punctaticlypeus</tp:taxon-name-part>
                </tp:taxon-name><comment>; <xref ref-type="bibr" rid="B88">Yildirim and Özbek 1996</xref>: 206.</comment></tp:nomenclature-citation><tp:nomenclature-citation><tp:taxon-name>
                  <tp:taxon-name-part taxon-name-part-type="genus" reg="Eumenes">Eumenes</tp:taxon-name-part>
                  <tp:taxon-name-part taxon-name-part-type="species" reg="punctaticlypeus">punctaticlypeus</tp:taxon-name-part>
                  <tp:taxon-name-part taxon-name-part-type="subspecies" reg="kostylevi">kostylevi</tp:taxon-name-part>
                </tp:taxon-name><comment>; <xref ref-type="bibr" rid="B31">Fateryga and Matushkina 2010</xref>: 377 (biology); <xref ref-type="bibr" rid="B28">Fateryga 2010</xref>: 78.</comment></tp:nomenclature-citation></tp:nomenclature-citation-list></tp:nomenclature><tp:treatment-sec sec-type="notes" id="SECID0ESKCK"><title>Notes.</title><p>As shown by the short setae of the hind coxa, the robust posterior part of the first metasomal tergite and frequently present moon-shaped yellow patch of the clypeus in females of both <italic><tp:taxon-name><tp:taxon-name-part taxon-name-part-type="genus" reg="Eumenes">E.</tp:taxon-name-part><tp:taxon-name-part taxon-name-part-type="species" reg="punctaticlypeus">punctaticlypeus</tp:taxon-name-part></tp:taxon-name></italic> and <italic><tp:taxon-name><tp:taxon-name-part taxon-name-part-type="genus" reg="Eumenes">E.</tp:taxon-name-part><tp:taxon-name-part taxon-name-part-type="species" reg="lunulatus">lunulatus</tp:taxon-name-part></tp:taxon-name></italic>, the first one could be considered a large form of the latter. We recognise <italic><tp:taxon-name><tp:taxon-name-part taxon-name-part-type="genus" reg="Eumenes">E.</tp:taxon-name-part><tp:taxon-name-part taxon-name-part-type="species" reg="punctaticlypeus">punctaticlypeus</tp:taxon-name-part></tp:taxon-name></italic> as a separate species because of the dark brown antennal hook of the males (yellow in <italic><tp:taxon-name><tp:taxon-name-part taxon-name-part-type="genus" reg="Eumenes">E.</tp:taxon-name-part><tp:taxon-name-part taxon-name-part-type="species" reg="lunulatus">lunulatus</tp:taxon-name-part></tp:taxon-name></italic>), differences in sculpture (but part may be the result of the larger body size) and the presence of a pair of large yellow spots on the mesoscutum of females (but the latter is variable in <italic><tp:taxon-name><tp:taxon-name-part taxon-name-part-type="genus" reg="Eumenes">E.</tp:taxon-name-part><tp:taxon-name-part taxon-name-part-type="species" reg="papillarius">papillarius</tp:taxon-name-part></tp:taxon-name></italic> and this may be also the case in this species).</p></tp:treatment-sec><tp:treatment-sec sec-type="distribution" id="SECID0EPMCK"><title>Distribution.</title><p>Examined specimens are from Spain, France, Bulgaria, and Turkey. This rarely collected species is also reported from Albania, Italy (type series), Greece and Ukraine (Crimea).</p></tp:treatment-sec><tp:treatment-sec><!--Section generated to contain objects referenced in tp:taxon-treatment.--><fig id="F22" position="float" orientation="portrait"><object-id xmlns:xlink="http://www.w3.org/1999/xlink" content-type="doi" xlink:type="simple">10.3897/zookeys.1143.94951.figures170-179</object-id><object-id xmlns:xlink="http://www.w3.org/1999/xlink" content-type="arpha" xlink:type="simple">9E5C6D58-B14B-52C6-9679-76A7AB018695</object-id><label>Figures 170–179.</label><caption><p><italic><tp:taxon-name><tp:taxon-name-part taxon-name-part-type="genus" reg="Eumenes">Eumenes</tp:taxon-name-part><tp:taxon-name-part taxon-name-part-type="species" reg="punctaticlypeus">punctaticlypeus</tp:taxon-name-part></tp:taxon-name></italic> Giordani Soika, France, female <bold>170</bold> metasoma lateral <bold>171</bold> first metasomal tergite dorsal <bold>172</bold> first tergite latero-ventral <bold>173</bold> head and mesosoma dorsal <bold>174</bold> second tergite latero-dorsal <bold>175</bold> hind tarsal claw <bold>176</bold> head anterior <bold>177</bold> head and pronotum lateral <bold>178</bold> antenna anterior <bold>179</bold> propodeum dorsal.</p></caption><graphic xmlns:xlink="http://www.w3.org/1999/xlink" xlink:href="zookeys-1143-093_article-94951__-g021.jpg" position="float" orientation="portrait" xlink:type="simple" id="oo_803445.jpg"><uri content-type="original_file" xlink:type="simple">https://binary.pensoft.net/fig/803445</uri></graphic></fig><fig id="F23" position="float" orientation="portrait"><object-id xmlns:xlink="http://www.w3.org/1999/xlink" content-type="doi" xlink:type="simple">10.3897/zookeys.1143.94951.figures180-188</object-id><object-id xmlns:xlink="http://www.w3.org/1999/xlink" content-type="arpha" xlink:type="simple">2A5C0B1D-604F-51C5-8569-B13300774C26</object-id><label>Figures 180–188.</label><caption><p><italic><tp:taxon-name><tp:taxon-name-part taxon-name-part-type="genus" reg="Eumenes">Eumenes</tp:taxon-name-part><tp:taxon-name-part taxon-name-part-type="species" reg="punctaticlypeus">punctaticlypeus</tp:taxon-name-part></tp:taxon-name></italic> Giordani Soika, Spain, male <bold>180</bold> metasoma lateral <bold>181</bold> first metasomal tergite dorsal <bold>182</bold> first tergite ventral <bold>183</bold> head and mesosoma dorsal <bold>184</bold> second tergite dorso-lateral <bold>185</bold> antenna <bold>186</bold> head anterior <bold>187</bold> antenna anterior <bold>188</bold> apical hook of antenna lateral.</p></caption><graphic xmlns:xlink="http://www.w3.org/1999/xlink" xlink:href="zookeys-1143-093_article-94951__-g022.jpg" position="float" orientation="portrait" xlink:type="simple" id="oo_803446.jpg"><uri content-type="original_file" xlink:type="simple">https://binary.pensoft.net/fig/803446</uri></graphic></fig></tp:treatment-sec><ref-list><ref id="B84"><mixed-citation xmlns:xlink="http://www.w3.org/1999/xlink" xlink:type="simple"><person-group><name name-style="western"><surname>van der Vecht</surname><given-names>J</given-names></name><name name-style="western"><surname>Fischer</surname><given-names>FCJ</given-names></name></person-group> (<year>1972</year>) <article-title>Palaearctic <tp:taxon-name><tp:taxon-name-part taxon-name-part-type="family">Eumenidae</tp:taxon-name-part></tp:taxon-name>.</article-title><source>Hymenopterorum catalogus nova editio</source><volume>8</volume>: <fpage>1</fpage>–<lpage>200</lpage>.</mixed-citation></ref><ref id="B51"><mixed-citation xmlns:xlink="http://www.w3.org/1999/xlink" xlink:type="simple"><person-group><name name-style="western"><surname>Gusenleitner</surname><given-names>J</given-names></name></person-group> (<year>1972</year>) Übersicht über die derzeit bekannten westpaläarktischen Arten der Gattung <italic><tp:taxon-name><tp:taxon-name-part taxon-name-part-type="genus">Eumenes</tp:taxon-name-part></tp:taxon-name></italic> Latr. 1802 (Hym. <tp:taxon-name><tp:taxon-name-part taxon-name-part-type="superfamily">Vespoidea</tp:taxon-name-part></tp:taxon-name>). Bollettino del Museo civico di storia naturale di Venezia XXII–XXIII: 67–117.</mixed-citation></ref><ref id="B40"><mixed-citation xmlns:xlink="http://www.w3.org/1999/xlink" xlink:type="simple"><person-group><name name-style="western"><surname>Gereys</surname><given-names>B</given-names></name></person-group> (<year>2016</year>) <article-title><tp:taxon-name><tp:taxon-name-part taxon-name-part-type="family">Vespidae</tp:taxon-name-part></tp:taxon-name> solitaire de France métropolitaine (<tp:taxon-name><tp:taxon-name-part taxon-name-part-type="order">Hymenoptera</tp:taxon-name-part></tp:taxon-name>: <tp:taxon-name><tp:taxon-name-part taxon-name-part-type="subfamily">Eumeninae</tp:taxon-name-part></tp:taxon-name>, <tp:taxon-name><tp:taxon-name-part taxon-name-part-type="subfamily">Masarinae</tp:taxon-name-part></tp:taxon-name>).</article-title><source>Faune de France</source><volume>98</volume>: <fpage>1</fpage>–<lpage>330</lpage>.</mixed-citation></ref><ref id="B29"><mixed-citation xmlns:xlink="http://www.w3.org/1999/xlink" xlink:type="simple"><person-group><name name-style="western"><surname>Fateryga</surname><given-names>AV</given-names></name></person-group> (<year>2017</year>) <article-title>Subfamily <tp:taxon-name><tp:taxon-name-part taxon-name-part-type="subfamily">Eumeninae</tp:taxon-name-part></tp:taxon-name> – Potter wasps, 178–192.</article-title> In: <person-group><name name-style="western"><surname>Belokobylskij</surname><given-names>SA</given-names></name><name name-style="western"><surname>Lelej</surname><given-names>AS</given-names></name></person-group> (<role>Eds</role>) <issue-title>Annotated catalogue of the Hymenoptera of Russia.</issue-title><source><tp:taxon-name><tp:taxon-name-part taxon-name-part-type="suborder">Symphyta</tp:taxon-name-part></tp:taxon-name> and <tp:taxon-name><tp:taxon-name-part taxon-name-part-type="suborder">Apocrita</tp:taxon-name-part></tp:taxon-name>: <tp:taxon-name><tp:taxon-name-part taxon-name-part-type="infraorder">Aculeata</tp:taxon-name-part></tp:taxon-name></source><volume>1</volume>: <fpage>1</fpage>–<lpage>476</lpage>.</mixed-citation></ref><ref id="B30"><mixed-citation xmlns:xlink="http://www.w3.org/1999/xlink" xlink:type="simple"><person-group><name name-style="western"><surname>Fateryga</surname><given-names>AV</given-names></name></person-group> (<year>2018</year>) Wasps of the family <tp:taxon-name><tp:taxon-name-part taxon-name-part-type="family">Vespidae</tp:taxon-name-part></tp:taxon-name> (<tp:taxon-name><tp:taxon-name-part taxon-name-part-type="order">Hymenoptera</tp:taxon-name-part></tp:taxon-name>) of the Crimean Peninsula Entomofauna 39: 193–233.</mixed-citation></ref><ref id="B21"><mixed-citation xmlns:xlink="http://www.w3.org/1999/xlink" xlink:type="simple"><person-group><name name-style="western"><surname>Dal Pos</surname><given-names>D</given-names></name><name name-style="western"><surname>Carpenter</surname><given-names>JM</given-names></name><name name-style="western"><surname>Uliana</surname><given-names>M</given-names></name></person-group> (<year>2022</year>) <article-title>The Giordani Soika collection of <tp:taxon-name><tp:taxon-name-part taxon-name-part-type="subfamily">Eumeninae</tp:taxon-name-part></tp:taxon-name> at the Natural History Museum of Venice Giancarlo Ligabue: Catalogue of species and type specimens (<tp:taxon-name><tp:taxon-name-part taxon-name-part-type="class">Insecta</tp:taxon-name-part></tp:taxon-name>, <tp:taxon-name><tp:taxon-name-part taxon-name-part-type="order">Hymenoptera</tp:taxon-name-part></tp:taxon-name>, <tp:taxon-name><tp:taxon-name-part taxon-name-part-type="family">Vespidae</tp:taxon-name-part></tp:taxon-name>).</article-title><source>Zootaxa</source><volume>5137</volume>(<issue>1</issue>): <fpage>1</fpage>–<lpage>111</lpage>. <ext-link xlink:href="10.11646/zootaxa.5137.1.1" ext-link-type="doi" xlink:type="simple">https://doi.org/10.11646/zootaxa.5137.1.1</ext-link></mixed-citation></ref><ref id="B18"><mixed-citation xmlns:xlink="http://www.w3.org/1999/xlink" xlink:type="simple"><person-group><name name-style="western"><surname>Castro</surname><given-names>L</given-names></name></person-group> (<year>1997</year>) <article-title>Familia <tp:taxon-name><tp:taxon-name-part taxon-name-part-type="family">Vespidae</tp:taxon-name-part></tp:taxon-name>: Subfamilia <tp:taxon-name><tp:taxon-name-part taxon-name-part-type="subfamily">Eumeninae</tp:taxon-name-part></tp:taxon-name>.</article-title><source>Catalogus de la entomofauna aragonesa</source><volume>16</volume>: <fpage>3</fpage>–<lpage>8</lpage>.</mixed-citation></ref><ref id="B19"><mixed-citation xmlns:xlink="http://www.w3.org/1999/xlink" xlink:type="simple"><person-group><name name-style="western"><surname>Castro</surname><given-names>L</given-names></name><name name-style="western"><surname>Sanza</surname><given-names>F</given-names></name></person-group> (<year>2009</year>) <article-title>Aportación al conocimiento de los <tp:taxon-name><tp:taxon-name-part taxon-name-part-type="family">Vespidae</tp:taxon-name-part></tp:taxon-name> (<tp:taxon-name><tp:taxon-name-part taxon-name-part-type="order">Hymenoptera</tp:taxon-name-part></tp:taxon-name>) de Sierra Nevada (España), con algunos comentarios taxonómicos.</article-title><source>Boletin de la SEA</source><volume>45</volume>: <fpage>259</fpage>–<lpage>278</lpage>.</mixed-citation></ref><ref id="B5"><mixed-citation xmlns:xlink="http://www.w3.org/1999/xlink" xlink:type="simple"><person-group><name name-style="western"><surname>Arens</surname><given-names>W</given-names></name></person-group> (<year>2012</year>) <article-title>Die solitären Faltenwespen der Peloponnes (<tp:taxon-name><tp:taxon-name-part taxon-name-part-type="order">Hymenoptera</tp:taxon-name-part></tp:taxon-name>: <tp:taxon-name><tp:taxon-name-part taxon-name-part-type="family">Vespidae</tp:taxon-name-part></tp:taxon-name>: <tp:taxon-name><tp:taxon-name-part taxon-name-part-type="subfamily">Raphiglossinae</tp:taxon-name-part></tp:taxon-name>, <tp:taxon-name><tp:taxon-name-part taxon-name-part-type="subfamily">Eumeninae</tp:taxon-name-part></tp:taxon-name>) 1. Teil.</article-title><source>Linzer Biologische Beitrage</source><volume>44</volume>(<issue>1</issue>): <fpage>481</fpage>–<lpage>522</lpage>.</mixed-citation></ref><ref id="B6"><mixed-citation xmlns:xlink="http://www.w3.org/1999/xlink" xlink:type="simple"><person-group><name name-style="western"><surname>Baldock</surname><given-names>D</given-names></name><name name-style="western"><surname>Castro</surname><given-names>L</given-names></name><name name-style="western"><surname>Cross</surname><given-names>I</given-names></name><name name-style="western"><surname>Schmid-Egger</surname><given-names>C</given-names></name><name name-style="western"><surname>Smit</surname><given-names>J</given-names></name><name name-style="western"><surname>Wood</surname><given-names>TJ</given-names></name></person-group> (<year>2020</year>) <article-title>The vespiform wasps of Portugal (<tp:taxon-name><tp:taxon-name-part taxon-name-part-type="order">Hymenoptera</tp:taxon-name-part></tp:taxon-name>: <tp:taxon-name><tp:taxon-name-part taxon-name-part-type="superfamily">Scolioidea</tp:taxon-name-part></tp:taxon-name>, <tp:taxon-name><tp:taxon-name-part taxon-name-part-type="superfamily">Tiphioidea</tp:taxon-name-part></tp:taxon-name>, <tp:taxon-name><tp:taxon-name-part taxon-name-part-type="superfamily">Pompiloidea</tp:taxon-name-part></tp:taxon-name> &amp; <tp:taxon-name><tp:taxon-name-part taxon-name-part-type="superfamily">Vespoidea</tp:taxon-name-part></tp:taxon-name>).</article-title><source>Monografìas Sociedad Entomológiva Aragonesa</source><volume>34</volume>: <fpage>1</fpage>–<lpage>73</lpage>.</mixed-citation></ref><ref id="B82"><mixed-citation xmlns:xlink="http://www.w3.org/1999/xlink" xlink:type="simple"><person-group><name name-style="western"><surname>Tobias</surname><given-names>VI</given-names></name><name name-style="western"><surname>Kurzenko</surname><given-names>NV</given-names></name></person-group> (<year>1978</year>) <article-title>Sem. 2. <tp:taxon-name><tp:taxon-name-part taxon-name-part-type="family">Eumenidae</tp:taxon-name-part></tp:taxon-name>, 152–173.</article-title> In: <person-group><name name-style="western"><surname>Medvedev</surname><given-names>G</given-names></name></person-group> (<role>Ed.</role>) <issue-title>Keys to the identification of insects of European USSR.</issue-title><source><tp:taxon-name><tp:taxon-name-part taxon-name-part-type="order">Hymenoptera</tp:taxon-name-part></tp:taxon-name> 3(1)</source>, <fpage>1</fpage>–<lpage>584</lpage>. [In Russian]</mixed-citation></ref><ref id="B88"><mixed-citation xmlns:xlink="http://www.w3.org/1999/xlink" xlink:type="simple"><person-group><name name-style="western"><surname>Yildirim</surname><given-names>E</given-names></name><name name-style="western"><surname>Özbek</surname><given-names>H</given-names></name></person-group> (<year>1996</year>) <article-title><tp:taxon-name><tp:taxon-name-part taxon-name-part-type="family">Eumenidae</tp:taxon-name-part></tp:taxon-name> (<tp:taxon-name><tp:taxon-name-part taxon-name-part-type="order">Hymenoptera</tp:taxon-name-part></tp:taxon-name>, <tp:taxon-name><tp:taxon-name-part taxon-name-part-type="superfamily">Vespoidea</tp:taxon-name-part></tp:taxon-name>) of Turkey.</article-title><source>Turkish Journal of Zoology</source><volume>20</volume>(<issue>2</issue>): <fpage>189</fpage>–<lpage>209</lpage>. <ext-link xlink:href="10.55730/1300-0179.3031" ext-link-type="doi" xlink:type="simple">https://doi.org/10.55730/1300-0179.3031</ext-link></mixed-citation></ref><ref id="B31"><mixed-citation xmlns:xlink="http://www.w3.org/1999/xlink" xlink:type="simple"><person-group><name name-style="western"><surname>Fateryga</surname><given-names>AV</given-names></name><name name-style="western"><surname>Matushkina</surname><given-names>NA</given-names></name></person-group> (<year>2010</year>) <article-title>The first nest records of the wasp <italic><tp:taxon-name><tp:taxon-name-part taxon-name-part-type="genus">Eumenes</tp:taxon-name-part><tp:taxon-name-part taxon-name-part-type="species">punctaticlypeus</tp:taxon-name-part><tp:taxon-name-part taxon-name-part-type="subspecies">kostylev</tp:taxon-name-part></tp:taxon-name></italic>i Kurzenko, 1976 (<tp:taxon-name><tp:taxon-name-part taxon-name-part-type="order">Hymenoptera</tp:taxon-name-part></tp:taxon-name>, <tp:taxon-name><tp:taxon-name-part taxon-name-part-type="family">Vespidae</tp:taxon-name-part></tp:taxon-name>, <tp:taxon-name><tp:taxon-name-part taxon-name-part-type="subfamily">Eumeninae</tp:taxon-name-part></tp:taxon-name>) and notes on its distribution in Crimea.</article-title><source>Vestnik Zoologii</source><volume>44</volume>(<issue>4</issue>): <fpage>377</fpage>–<lpage>382</lpage>. <ext-link xlink:href="10.2478/v10058-010-0024-8" ext-link-type="doi" xlink:type="simple">https://doi.org/10.2478/v10058-010-0024-8</ext-link></mixed-citation></ref><ref id="B28"><mixed-citation xmlns:xlink="http://www.w3.org/1999/xlink" xlink:type="simple"><person-group><name name-style="western"><surname>Fateryga</surname><given-names>AV</given-names></name></person-group> (<year>2010</year>) <article-title>Landscape distribution of potter wasps of the subfamily <tp:taxon-name><tp:taxon-name-part taxon-name-part-type="subfamily">Eumeninae</tp:taxon-name-part></tp:taxon-name> (<tp:taxon-name><tp:taxon-name-part taxon-name-part-type="order">Hymenoptera</tp:taxon-name-part></tp:taxon-name>: <tp:taxon-name><tp:taxon-name-part taxon-name-part-type="family">Vespidae</tp:taxon-name-part></tp:taxon-name>) of Crimea.</article-title><source>Proceedings of the Russian Entomological Society</source><volume>81</volume>(<issue>2</issue>): <fpage>74</fpage>–<lpage>82</lpage>.</mixed-citation></ref></ref-list></tp:taxon-treatment>
